# Supplementary material for: Barley Products of Different Fiber Composition Selectively Change Microbiota Composition in Rats
Source: Mol Nutr Food Res. 2018 Aug 12;62(19):1701023. doi: 10.1002/mnfr.201701023 (PMC6175208; doi:10.1002/mnfr.201701023)
Supplement: Supplementary file 2 — Supporting Information [file MNFR-62-na-s002.xlsx]

## Sheet: Before filtering
# Constructed from biom file
#OTU ID	BG	CM	CTRL	Mix	TM	SM	AX	BSG
k__Bacteria;p__Actinobacteria;c__Actinobacteria;o__Actinomycetales;f__;g__	0	0	0	0	0	0	0	2.88827e-07
k__Bacteria;p__Actinobacteria;c__Actinobacteria;o__Actinomycetales;f__Actinomycetaceae;g__Trueperella	0	0	8.1943e-07	0	2.99316e-07	0	7.43454e-07	0
k__Bacteria;p__Actinobacteria;c__Actinobacteria;o__Actinomycetales;f__Bogoriellaceae;g__Georgenia	0	0	0	0	0	3.32599e-07	0	0
k__Bacteria;p__Actinobacteria;c__Actinobacteria;o__Actinomycetales;f__Cellulomonadaceae;g__Cellulomonas	0	0	0	0	0	3.32599e-07	0	0
k__Bacteria;p__Actinobacteria;c__Actinobacteria;o__Actinomycetales;f__Corynebacteriaceae;g__Corynebacterium	1.42876e-06	2.44844e-07	0	5.85868e-07	2.99316e-07	3.32599e-07	5.5759e-06	0
k__Bacteria;p__Actinobacteria;c__Actinobacteria;o__Actinomycetales;f__Microbacteriaceae;g__	0	0	0	8.78801e-07	0	9.97798e-07	0	5.77653e-07
k__Bacteria;p__Actinobacteria;c__Actinobacteria;o__Actinomycetales;f__Microbacteriaceae;g__Agrococcus	0	0	0	1.46467e-06	0	1.9956e-06	0	1.15531e-06
k__Bacteria;p__Actinobacteria;c__Actinobacteria;o__Actinomycetales;f__Microbacteriaceae;g__Clavibacter	0	0	0	1.7576e-06	0	5.98679e-06	0	3.17709e-06
k__Bacteria;p__Actinobacteria;c__Actinobacteria;o__Actinomycetales;f__Microbacteriaceae;g__Curtobacterium	0	0	0	2.92934e-07	0	1.663e-06	0	2.88827e-07
k__Bacteria;p__Actinobacteria;c__Actinobacteria;o__Actinomycetales;f__Microbacteriaceae;g__Leucobacter	0	0	0	1.7576e-06	0	4.65639e-06	0	2.02179e-06
k__Bacteria;p__Actinobacteria;c__Actinobacteria;o__Actinomycetales;f__Microbacteriaceae;g__Microbacterium	0	0	1.36572e-06	4.10107e-06	2.99316e-07	6.98459e-06	0	4.3324e-06
k__Bacteria;p__Actinobacteria;c__Actinobacteria;o__Actinomycetales;f__Microbacteriaceae;g__Mycetocola	0	0	0	4.68694e-06	0	1.8293e-05	0	6.06536e-06
k__Bacteria;p__Actinobacteria;c__Actinobacteria;o__Actinomycetales;f__Microbacteriaceae;g__Rathayibacter	0	0	0	1.7576e-06	0	1.663e-06	0	8.6648e-07
k__Bacteria;p__Actinobacteria;c__Actinobacteria;o__Actinomycetales;f__Micrococcaceae;g__	4.04817e-06	4.40719e-06	1.31109e-05	5.27281e-06	4.48974e-06	5.32159e-06	5.5759e-06	2.88827e-06
k__Bacteria;p__Actinobacteria;c__Actinobacteria;o__Actinomycetales;f__Micrococcaceae;g__Arthrobacter	0	0	2.73143e-07	9.08095e-06	0	4.32379e-05	0	5.19888e-06
k__Bacteria;p__Actinobacteria;c__Actinobacteria;o__Actinomycetales;f__Micrococcaceae;g__Kocuria	0	0	0	0	0	0	1.11518e-06	2.88827e-07
k__Bacteria;p__Actinobacteria;c__Actinobacteria;o__Actinomycetales;f__Micrococcaceae;g__Micrococcus	0	0	2.73143e-07	0	0	0	0	0
k__Bacteria;p__Actinobacteria;c__Actinobacteria;o__Actinomycetales;f__Micrococcaceae;g__Renibacterium	4.76255e-07	0	0	2.92934e-07	0	0	0	0
k__Bacteria;p__Actinobacteria;c__Actinobacteria;o__Actinomycetales;f__Mycobacteriaceae;g__Mycobacterium	2.38127e-07	0	0	0	0	0	0	2.88827e-07
k__Bacteria;p__Actinobacteria;c__Actinobacteria;o__Actinomycetales;f__Nocardiaceae;g__Rhodococcus	0	0	0	2.6364e-06	0	2.99339e-06	0	2.31061e-06
k__Bacteria;p__Actinobacteria;c__Actinobacteria;o__Actinomycetales;f__Nocardioidaceae;g__Nocardioides	0	0	0	1.17174e-06	0	3.65859e-06	0	1.15531e-06
k__Bacteria;p__Actinobacteria;c__Actinobacteria;o__Actinomycetales;f__Promicromonosporaceae;g__Cellulosimicrobium	0	0	0	0	0	0	3.71727e-07	0
k__Bacteria;p__Actinobacteria;c__Actinobacteria;o__Actinomycetales;f__Propionibacteriaceae;g__	0	0	0	0	0	0	3.71727e-07	0
k__Bacteria;p__Actinobacteria;c__Actinobacteria;o__Actinomycetales;f__Propionibacteriaceae;g__Propionibacterium	0	2.44844e-07	2.73143e-07	0	2.39453e-06	6.65199e-07	1.48691e-06	4.62123e-06
k__Bacteria;p__Actinobacteria;c__Actinobacteria;o__Bifidobacteriales;f__Bifidobacteriaceae;g__Bifidobacterium	1.04776e-05	5.63142e-06	6.00915e-06	3.51521e-06	2.69385e-06	4.32379e-06	0.000149062	5.77653e-06
k__Bacteria;p__Actinobacteria;c__Coriobacteriia;o__Coriobacteriales;f__Coriobacteriaceae;g__	0.056179	0.033338	0.144376	0.0137664	0.0153771	0.0142173	0.00711411	0.0115964
k__Bacteria;p__Actinobacteria;c__Coriobacteriia;o__Coriobacteriales;f__Coriobacteriaceae;g__Adlercreutzia	0.00103324	0.00134615	0.00352054	0.00623334	0.00214161	0.00232653	0.00795309	0.00146348
k__Bacteria;p__Actinobacteria;c__Coriobacteriia;o__Coriobacteriales;f__Coriobacteriaceae;g__Collinsella	9.5251e-07	0	0	0	0	6.58547e-05	0.000133822	0
k__Bacteria;p__Bacteroidetes;c__Bacteroidia;o__Bacteroidales;f__;g__	4.76255e-05	0.000198079	0.000192566	0.00202681	0.00291444	0.00280847	0.000365779	0.00197038
k__Bacteria;p__Bacteroidetes;c__Bacteroidia;o__Bacteroidales;f__Bacteroidaceae;g__Bacteroides	0.065255	0.0210522	0.0223609	0.0387882	0.0614619	0.0660399	0.154394	0.0464788
k__Bacteria;p__Bacteroidetes;c__Bacteroidia;o__Bacteroidales;f__Porphyromonadaceae;g__Parabacteroides	0.0143515	0.0158448	0.0226944	0.0196377	0.0193894	0.0193945	0.0071944	0.014506
k__Bacteria;p__Bacteroidetes;c__Bacteroidia;o__Bacteroidales;f__Prevotellaceae;g__Prevotella	0.000977275	0.00171317	5.18972e-06	0.00999578	0.00239184	0.0058604	0.0248867	0.00355314
k__Bacteria;p__Bacteroidetes;c__Bacteroidia;o__Bacteroidales;f__Rikenellaceae;g__	0.00402793	0.0152614	0.0230284	0.0413116	0.0330942	0.0560859	0.0102258	0.0413094
k__Bacteria;p__Bacteroidetes;c__Bacteroidia;o__Bacteroidales;f__S24-7;g__	0.0385638	0.0321564	0.0171105	0.0588088	0.0576337	0.0844816	0.03694	0.0520939
k__Bacteria;p__Bacteroidetes;c__Bacteroidia;o__Bacteroidales;f__[Barnesiellaceae];g__	1.90502e-06	5.38657e-06	3.33235e-05	4.15966e-05	4.1605e-05	7.38371e-05	6.43087e-05	4.70787e-05
k__Bacteria;p__Bacteroidetes;c__Bacteroidia;o__Bacteroidales;f__[Odoribacteraceae];g__Butyricimonas	0	0	0	0	0	3.32599e-07	0	0
k__Bacteria;p__Bacteroidetes;c__Bacteroidia;o__Bacteroidales;f__[Odoribacteraceae];g__Odoribacter	3.66716e-05	0.000192937	0.000298819	0.000717102	0.000869813	0.00187353	4.83245e-05	0.00139041
k__Bacteria;p__Cyanobacteria;c__4C0d-2;o__YS2;f__;g__	0.000200027	0.000210321	0.000600642	0.000676384	0.000391506	0.000709767	0.00286155	0.000936376
k__Bacteria;p__Deferribacteres;c__Deferribacteres;o__Deferribacterales;f__Deferribacteraceae;g__Mucispirillum	1.16682e-05	6.73321e-05	0.000207316	3.31015e-05	0.00010506	0.00015865	2.82512e-05	0.000125351
k__Bacteria;p__Firmicutes;c__Bacilli;o__Bacillales;f__Bacillaceae;g__Bacillus	2.38127e-07	9.79377e-07	5.46287e-07	3.51521e-06	4.78906e-06	4.32379e-06	9.29317e-06	0
k__Bacteria;p__Firmicutes;c__Bacilli;o__Bacillales;f__Planococcaceae;g__	2.38127e-07	0	0	0	0	0	0	0
k__Bacteria;p__Firmicutes;c__Bacilli;o__Bacillales;f__Staphylococcaceae;g__Staphylococcus	0	0	2.73143e-07	1.17174e-06	2.99316e-07	6.65199e-07	7.43454e-07	2.88827e-07
k__Bacteria;p__Firmicutes;c__Bacilli;o__Bacillales;f__[Exiguobacteraceae];g__Exiguobacterium	0	0	0	0	0	0	1.11518e-06	0
k__Bacteria;p__Firmicutes;c__Bacilli;o__Lactobacillales;f__;g__	1.90502e-06	1.46906e-06	4.94389e-05	1.7576e-06	2.69385e-06	3.32599e-06	7.06281e-06	1.73296e-06
k__Bacteria;p__Firmicutes;c__Bacilli;o__Lactobacillales;f__Aerococcaceae;g__Facklamia	2.38127e-07	0	0	0	0	0	0	0
k__Bacteria;p__Firmicutes;c__Bacilli;o__Lactobacillales;f__Carnobacteriaceae;g__	0	0	0	2.92934e-07	5.98633e-07	0	0	2.88827e-07
k__Bacteria;p__Firmicutes;c__Bacilli;o__Lactobacillales;f__Carnobacteriaceae;g__Carnobacterium	0	0	0	0	0	0	3.71727e-07	0
k__Bacteria;p__Firmicutes;c__Bacilli;o__Lactobacillales;f__Carnobacteriaceae;g__Granulicatella	0	0	1.912e-06	0	2.99316e-07	3.99119e-06	0	0
k__Bacteria;p__Firmicutes;c__Bacilli;o__Lactobacillales;f__Enterococcaceae;g__	5.14355e-05	8.17779e-05	0.0022253	9.87187e-05	6.70469e-05	7.55001e-05	0.000220806	6.20977e-05
k__Bacteria;p__Firmicutes;c__Bacilli;o__Lactobacillales;f__Enterococcaceae;g__Enterococcus	4.04817e-06	2.08118e-05	0.000206769	9.78399e-05	3.92104e-05	3.72511e-05	6.3937e-05	1.76184e-05
k__Bacteria;p__Firmicutes;c__Bacilli;o__Lactobacillales;f__Enterococcaceae;g__Vagococcus	0	0	4.37029e-06	0	2.99316e-07	3.32599e-07	1.85863e-06	0
k__Bacteria;p__Firmicutes;c__Bacilli;o__Lactobacillales;f__Lactobacillaceae;g__	0	0	0	0	0	6.65199e-07	0	0
k__Bacteria;p__Firmicutes;c__Bacilli;o__Lactobacillales;f__Lactobacillaceae;g__Lactobacillus	0.200568	0.363825	0.0376954	0.28583	0.264572	0.0968729	0.00978348	0.276915
k__Bacteria;p__Firmicutes;c__Bacilli;o__Lactobacillales;f__Lactobacillaceae;g__Pediococcus	0	0	0	0	0	3.32599e-07	0	0
k__Bacteria;p__Firmicutes;c__Bacilli;o__Lactobacillales;f__Leuconostocaceae;g__	0	0	0	2.92934e-07	0	0	0	0
k__Bacteria;p__Firmicutes;c__Bacilli;o__Lactobacillales;f__Leuconostocaceae;g__Leuconostoc	9.5251e-07	1.95875e-06	4.34298e-05	2.78287e-05	5.98633e-07	0.000182597	1.74712e-05	6.03648e-05
k__Bacteria;p__Firmicutes;c__Bacilli;o__Lactobacillales;f__Leuconostocaceae;g__Weissella	0	2.44844e-07	0	5.85868e-07	0	2.99339e-06	0	5.77653e-07
k__Bacteria;p__Firmicutes;c__Bacilli;o__Lactobacillales;f__Streptococcaceae;g__Lactococcus	8.57259e-06	5.87626e-06	0.000116359	1.99195e-05	1.43672e-05	2.72732e-05	2.37905e-05	2.80162e-05
k__Bacteria;p__Firmicutes;c__Bacilli;o__Lactobacillales;f__Streptococcaceae;g__Streptococcus	1.95265e-05	2.10566e-05	0.000258394	2.6364e-05	2.9333e-05	3.85815e-05	0.000176198	2.39726e-05
k__Bacteria;p__Firmicutes;c__Bacilli;o__Turicibacterales;f__Turicibacteraceae;g__Turicibacter	0.00280228	0.000494095	0.00853819	0.000433835	0.000528593	0.00283474	0.00717135	0.000653615
k__Bacteria;p__Firmicutes;c__Clostridia;o__;f__;g__	0	0	8.1943e-07	2.92934e-07	0	0	0	0
k__Bacteria;p__Firmicutes;c__Clostridia;o__Clostridiales;f__;g__	0.0660454	0.154165	0.128016	0.263732	0.199303	0.195255	0.204291	0.286897
k__Bacteria;p__Firmicutes;c__Clostridia;o__Clostridiales;f__Christensenellaceae;g__	4.50061e-05	6.9046e-05	0.000270139	0.000181912	0.00012272	0.000148007	0.000145345	0.000200734
k__Bacteria;p__Firmicutes;c__Clostridia;o__Clostridiales;f__Clostridiaceae;g__	0.00081011	0.001033	0.000848929	0.00183406	0.00125234	0.00266745	0.00281992	0.00113336
k__Bacteria;p__Firmicutes;c__Clostridia;o__Clostridiales;f__Clostridiaceae;g__02d06	2.38127e-07	1.95875e-06	4.09715e-06	0	1.7959e-06	0	1.48691e-06	8.6648e-07
k__Bacteria;p__Firmicutes;c__Clostridia;o__Clostridiales;f__Clostridiaceae;g__Clostridium	0.00388815	0.0127028	0.047197	0.00566417	0.0133157	0.00456559	0.00821665	0.00351213
k__Bacteria;p__Firmicutes;c__Clostridia;o__Clostridiales;f__Clostridiaceae;g__SMB53	4.26248e-05	6.53734e-05	8.05773e-05	6.03444e-05	9.18901e-05	0.000216522	0.000170994	8.11603e-05
k__Bacteria;p__Firmicutes;c__Clostridia;o__Clostridiales;f__Dehalobacteriaceae;g__	0.000144782	0.000959544	0.00129197	0.00013475	0.000516321	0.00075234	0.000814082	0.00012564
k__Bacteria;p__Firmicutes;c__Clostridia;o__Clostridiales;f__Dehalobacteriaceae;g__Dehalobacterium	1.38114e-05	0.000171146	0.00129552	0.00045932	0.00102426	0.000932276	6.43087e-05	0.000853771
k__Bacteria;p__Firmicutes;c__Clostridia;o__Clostridiales;f__Lachnospiraceae;g__	0.0523147	0.0530352	0.0795598	0.0544031	0.068756	0.0684939	0.130016	0.0433347
k__Bacteria;p__Firmicutes;c__Clostridia;o__Clostridiales;f__Lachnospiraceae;g__Anaerostipes	0	0	0	0	0	0	3.71727e-07	0
k__Bacteria;p__Firmicutes;c__Clostridia;o__Clostridiales;f__Lachnospiraceae;g__Blautia	0.124478	0.0182333	0.0624632	0.00367046	0.00849969	0.0122244	0.0197922	0.000106288
k__Bacteria;p__Firmicutes;c__Clostridia;o__Clostridiales;f__Lachnospiraceae;g__Coprococcus	0.000992992	0.00720699	0.00105242	0.0118864	0.0050764	0.00879592	0.123349	0.00967569
k__Bacteria;p__Firmicutes;c__Clostridia;o__Clostridiales;f__Lachnospiraceae;g__Dorea	0.0655582	0.00565125	0.126715	0.00359225	0.00369326	0.00336325	0.0112812	0.00318749
k__Bacteria;p__Firmicutes;c__Clostridia;o__Clostridiales;f__Lachnospiraceae;g__Lachnospira	2.38127e-06	0	0	0	0	0	1.48691e-06	0
k__Bacteria;p__Firmicutes;c__Clostridia;o__Clostridiales;f__Lachnospiraceae;g__Roseburia	7.62008e-06	8.49609e-05	5.46287e-07	0.000245478	4.6394e-05	0.000173949	1.59843e-05	0.000302113
k__Bacteria;p__Firmicutes;c__Clostridia;o__Clostridiales;f__Lachnospiraceae;g__[Ruminococcus]	0.00235532	0.0325295	0.0333309	0.0525878	0.0399204	0.0546567	0.00436928	0.0613783
k__Bacteria;p__Firmicutes;c__Clostridia;o__Clostridiales;f__Peptococcaceae;g__	1.42876e-06	5.68038e-05	2.73143e-05	0.000125669	0.000115237	0.00020854	8.92144e-06	7.97161e-05
k__Bacteria;p__Firmicutes;c__Clostridia;o__Clostridiales;f__Peptococcaceae;g__rc4-4	0.000253606	0.00118554	0.00232172	0.000573271	0.00114159	0.00250148	0.000763155	0.000510068
k__Bacteria;p__Firmicutes;c__Clostridia;o__Clostridiales;f__Peptostreptococcaceae;g__	0.000313614	0.000119974	0.000171261	0.00012479	0.000228079	0.000342245	0.000866495	0.000160299
k__Bacteria;p__Firmicutes;c__Clostridia;o__Clostridiales;f__Peptostreptococcaceae;g__Clostridium	7.14382e-07	4.89688e-07	2.73143e-07	5.85868e-07	2.99316e-07	1.3304e-06	1.48691e-06	8.6648e-07
k__Bacteria;p__Firmicutes;c__Clostridia;o__Clostridiales;f__Ruminococcaceae;g__	0.17094	0.0402842	0.0315762	0.0411118	0.0454503	0.054973	0.0602246	0.0282669
k__Bacteria;p__Firmicutes;c__Clostridia;o__Clostridiales;f__Ruminococcaceae;g__Anaerotruncus	2.6194e-05	7.34532e-07	1.28377e-05	2.34347e-06	2.09521e-06	2.99339e-06	2.89947e-05	2.31061e-06
k__Bacteria;p__Firmicutes;c__Clostridia;o__Clostridiales;f__Ruminococcaceae;g__Clostridium	2.57178e-05	6.61079e-06	8.1943e-07	0	3.02309e-05	0	7.80626e-06	0
k__Bacteria;p__Firmicutes;c__Clostridia;o__Clostridiales;f__Ruminococcaceae;g__Faecalibacterium	3.81004e-06	1.71391e-06	0	1.3475e-05	2.72378e-05	2.69406e-05	7.43454e-07	7.50949e-06
k__Bacteria;p__Firmicutes;c__Clostridia;o__Clostridiales;f__Ruminococcaceae;g__Oscillospira	0.00707524	0.0117261	0.0107733	0.0351257	0.0268283	0.0299842	0.0187291	0.0384896
k__Bacteria;p__Firmicutes;c__Clostridia;o__Clostridiales;f__Ruminococcaceae;g__Ruminococcus	0.00509355	0.00409281	0.00120238	0.00687545	0.00753529	0.00936666	0.00739439	0.00440894
k__Bacteria;p__Firmicutes;c__Clostridia;o__Clostridiales;f__Veillonellaceae;g__Veillonella	7.14382e-07	0	2.73143e-07	2.92934e-07	8.97949e-07	3.32599e-07	6.69108e-06	1.44413e-06
k__Bacteria;p__Firmicutes;c__Clostridia;o__Clostridiales;f__[Mogibacteriaceae];g__	0.000566029	0.00252092	0.00407502	0.00516208	0.00288301	0.00442956	0.000584726	0.00162061
k__Bacteria;p__Firmicutes;c__Clostridia;o__Clostridiales;f__[Mogibacteriaceae];g__Mogibacterium	0	0	2.73143e-07	0	0	0	0	0
k__Bacteria;p__Firmicutes;c__Clostridia;o__Halanaerobiales;f__Halanaerobiaceae;g__	0.01035	0.0103704	0.0116334	0.00979453	0.0158335	0.030376	0.0349464	0.0133334
k__Bacteria;p__Firmicutes;c__Clostridia;o__SHA-98;f__;g__	0	7.34532e-07	1.09257e-06	7.03041e-06	1.19727e-06	1.3304e-06	3.71727e-07	2.22396e-05
k__Bacteria;p__Firmicutes;c__Erysipelotrichi;o__Erysipelotrichales;f__Erysipelotrichaceae;g__	2.38127e-07	1.95875e-06	3.79669e-05	0.000627757	0.000202936	2.26168e-05	2.23036e-06	8.46262e-05
k__Bacteria;p__Firmicutes;c__Erysipelotrichi;o__Erysipelotrichales;f__Erysipelotrichaceae;g__Allobaculum	0.0972672	0.149216	0.164459	0.0193037	0.0880155	0.152141	0.0303987	0.0445454
k__Bacteria;p__Firmicutes;c__Erysipelotrichi;o__Erysipelotrichales;f__Erysipelotrichaceae;g__Clostridium	6.95332e-05	1.73839e-05	0	0	5.38769e-06	4.32379e-06	0	0
k__Bacteria;p__Firmicutes;c__Erysipelotrichi;o__Erysipelotrichales;f__Erysipelotrichaceae;g__Coprobacillus	4.6673e-05	0.0008714	3.49623e-05	4.92129e-05	0.000233467	0.000925624	5.91046e-05	0
k__Bacteria;p__Firmicutes;c__Erysipelotrichi;o__Erysipelotrichales;f__Erysipelotrichaceae;g__[Eubacterium]	0.000993706	0.000184612	0.000783375	0.000189528	2.54419e-05	0.000120068	4.79528e-05	1.84849e-05
k__Bacteria;p__Proteobacteria;c__Alphaproteobacteria;o__;f__;g__	6.66757e-06	4.89688e-06	7.64801e-06	5.68292e-05	7.6625e-05	3.19295e-05	8.21516e-05	9.67569e-05
k__Bacteria;p__Proteobacteria;c__Alphaproteobacteria;o__Caulobacterales;f__Caulobacteraceae;g__	0	0	0	0	0	3.32599e-07	0	0
k__Bacteria;p__Proteobacteria;c__Alphaproteobacteria;o__RF32;f__;g__	2.38127e-07	0	2.45829e-06	0	0	3.32599e-07	1.93298e-05	2.88827e-07
k__Bacteria;p__Proteobacteria;c__Alphaproteobacteria;o__Rhizobiales;f__Brucellaceae;g__Ochrobactrum	0	0	0	0	0	3.32599e-07	0	0
k__Bacteria;p__Proteobacteria;c__Alphaproteobacteria;o__Rhizobiales;f__Hyphomicrobiaceae;g__Pannonibacter	0	0	0	0	0	0	7.43454e-07	0
k__Bacteria;p__Proteobacteria;c__Alphaproteobacteria;o__Rhizobiales;f__Methylobacteriaceae;g__	1.66689e-06	9.79377e-07	4.91658e-06	8.49508e-06	5.38769e-06	3.32599e-06	3.34554e-06	1.5019e-05
k__Bacteria;p__Proteobacteria;c__Alphaproteobacteria;o__Rhizobiales;f__Rhizobiaceae;g__Agrobacterium	0	0	0	0	0	2.6608e-06	0	5.77653e-07
k__Bacteria;p__Proteobacteria;c__Alphaproteobacteria;o__Sphingomonadales;f__Sphingomonadaceae;g__Kaistobacter	0	0	2.73143e-07	0	0	0	0	0
k__Bacteria;p__Proteobacteria;c__Alphaproteobacteria;o__Sphingomonadales;f__Sphingomonadaceae;g__Sphingomonas	0	0	2.73143e-07	0	0	0	0	0
k__Bacteria;p__Proteobacteria;c__Betaproteobacteria;o__Burkholderiales;f__Alcaligenaceae;g__	0	0	0	0	5.98633e-07	3.32599e-07	0	0
k__Bacteria;p__Proteobacteria;c__Betaproteobacteria;o__Burkholderiales;f__Alcaligenaceae;g__Achromobacter	2.38127e-07	0	1.36572e-06	1.17174e-06	1.19727e-06	1.663e-06	7.43454e-07	2.02179e-06
k__Bacteria;p__Proteobacteria;c__Betaproteobacteria;o__Burkholderiales;f__Alcaligenaceae;g__Sutterella	0.000117635	1.24871e-05	3.74206e-05	3.48591e-05	1.58638e-05	3.05991e-05	3.45706e-05	7.22066e-06
k__Bacteria;p__Proteobacteria;c__Betaproteobacteria;o__Burkholderiales;f__Comamonadaceae;g__	0	0	5.46287e-07	0	0	0	0	8.6648e-07
k__Bacteria;p__Proteobacteria;c__Betaproteobacteria;o__Burkholderiales;f__Comamonadaceae;g__Delftia	2.14315e-06	9.79377e-07	1.09257e-06	8.78801e-07	2.09521e-06	1.3304e-06	1.48691e-06	4.3324e-06
k__Bacteria;p__Proteobacteria;c__Betaproteobacteria;o__Burkholderiales;f__Oxalobacteraceae;g__	4.76255e-07	0	0	0	5.98633e-07	0	0	1.44413e-06
k__Bacteria;p__Proteobacteria;c__Deltaproteobacteria;o__Desulfovibrionales;f__Desulfovibrionaceae;g__Bilophila	0.000154783	5.11724e-05	0.000216876	0.000178397	0.000147563	0.000122064	3.49423e-05	0.000236838
k__Bacteria;p__Proteobacteria;c__Gammaproteobacteria;o__Enterobacteriales;f__Enterobacteriaceae;g__	7.76296e-05	2.10566e-05	0.000964469	0.000385501	2.87344e-05	2.4945e-05	0.000478784	0.000482629
k__Bacteria;p__Proteobacteria;c__Gammaproteobacteria;o__Enterobacteriales;f__Enterobacteriaceae;g__Morganella	2.38127e-07	0	0	0	8.97949e-07	0	0	0
k__Bacteria;p__Proteobacteria;c__Gammaproteobacteria;o__Enterobacteriales;f__Enterobacteriaceae;g__Proteus	0	2.93813e-06	1.36572e-06	0	2.99316e-07	0	0	1.15531e-06
k__Bacteria;p__Proteobacteria;c__Gammaproteobacteria;o__Pasteurellales;f__Pasteurellaceae;g__Haemophilus	0	0	0	0	0	6.65199e-07	0	0
k__Bacteria;p__Proteobacteria;c__Gammaproteobacteria;o__Pseudomonadales;f__Moraxellaceae;g__Enhydrobacter	0	0	0	0	0	3.32599e-07	0	2.88827e-07
k__Bacteria;p__Proteobacteria;c__Gammaproteobacteria;o__Pseudomonadales;f__Pseudomonadaceae;g__	2.38127e-07	0	1.09257e-06	5.85868e-07	1.49658e-06	3.32599e-07	7.43454e-07	0
k__Bacteria;p__Proteobacteria;c__Gammaproteobacteria;o__Xanthomonadales;f__Xanthomonadaceae;g__	0	2.44844e-07	0	0	0	0	0	0
k__Bacteria;p__Spirochaetes;c__[Leptospirae];o__[Leptospirales];f__Leptospiraceae;g__Leptospira	2.38127e-07	2.44844e-07	1.912e-06	2.05054e-06	1.7959e-06	3.32599e-06	2.97381e-06	5.19888e-06
k__Bacteria;p__TM7;c__TM7-3;o__;f__;g__	0	0	0	2.92934e-07	0	6.65199e-07	0	0
k__Bacteria;p__TM7;c__TM7-3;o__EW055;f__;g__	0	0	0	0	0	3.32599e-07	0	0
k__Bacteria;p__Tenericutes;c__Mollicutes;o__RF39;f__;g__	0.000153592	0.00118994	0.00167792	0.00117115	0.0014014	0.0018875	0.00185901	0.000945041
k__Bacteria;p__Verrucomicrobia;c__Verrucomicrobiae;o__Verrucomicrobiales;f__Verrucomicrobiaceae;g__Akkermansia	0.00559647	0.00629764	0.00425175	0.00200279	0.00705219	0.00592759	0.0682081	0.00258298

## Sheet: After filtering
# Constructed from biom file
#OTU ID	BG	CM	CTRL	Mix	TM	SM	AX	BSG
k__Bacteria;p__Actinobacteria;c__Coriobacteriia;o__Coriobacteriales;f__Coriobacteriaceae;g__	0.057331	0.03378	0.146825	0.0140776	0.0157952	0.0145447	0.00726399	0.011855
k__Bacteria;p__Actinobacteria;c__Coriobacteriia;o__Coriobacteriales;f__Coriobacteriaceae;g__Adlercreutzia	0.00105006	0.00135735	0.00357812	0.00621718	0.00218754	0.00234777	0.0081249	0.00146191
k__Bacteria;p__Bacteroidetes;c__Bacteroidia;o__Bacteroidales;f__;g__	4.86027e-05	0.000200713	0.000195837	0.00207279	0.00299369	0.00287354	0.000373681	0.00201437
k__Bacteria;p__Bacteroidetes;c__Bacteroidia;o__Bacteroidales;f__Bacteroidaceae;g__Bacteroides	0.0663284	0.0210049	0.0218434	0.0391785	0.0616134	0.0662364	0.15601	0.0469054
k__Bacteria;p__Bacteroidetes;c__Bacteroidia;o__Bacteroidales;f__Porphyromonadaceae;g__Parabacteroides	0.0143954	0.0159419	0.0224904	0.0199823	0.0197352	0.0196928	0.00730994	0.0146965
k__Bacteria;p__Bacteroidetes;c__Bacteroidia;o__Bacteroidales;f__Prevotellaceae;g__Prevotella	0.000987121	0.00172107	5.27787e-06	0.0101498	0.00244796	0.00594752	0.0253989	0.00359705
k__Bacteria;p__Bacteroidetes;c__Bacteroidia;o__Bacteroidales;f__Rikenellaceae;g__	0.00411057	0.0154641	0.0234187	0.0422468	0.0338434	0.0573119	0.0104467	0.0421601
k__Bacteria;p__Bacteroidetes;c__Bacteroidia;o__Bacteroidales;f__S24-7;g__	0.0387128	0.0321049	0.0172234	0.0591602	0.0578117	0.0849167	0.0368228	0.0525724
k__Bacteria;p__Bacteroidetes;c__Bacteroidia;o__Bacteroidales;f__[Odoribacteraceae];g__Odoribacter	3.74241e-05	0.000195503	0.000303617	0.000733072	0.000893464	0.0019166	4.93684e-05	0.00142146
k__Bacteria;p__Cyanobacteria;c__4C0d-2;o__YS2;f__;g__	0.00019757	0.00018409	0.000543899	0.000564708	0.000317294	0.000577498	0.00283147	0.00086191
k__Bacteria;p__Firmicutes;c__Bacilli;o__Lactobacillales;f__Enterococcaceae;g__	5.24909e-05	8.28654e-05	0.0022631	0.000100958	6.88699e-05	7.72493e-05	0.000225576	6.34843e-05
k__Bacteria;p__Firmicutes;c__Bacilli;o__Lactobacillales;f__Lactobacillaceae;g__Lactobacillus	0.202778	0.367614	0.0379812	0.291383	0.270419	0.0988962	0.0097309	0.282434
k__Bacteria;p__Firmicutes;c__Bacilli;o__Turicibacterales;f__Turicibacteraceae;g__Turicibacter	0.00285954	0.000500418	0.00868238	0.000442779	0.000542658	0.00290042	0.00732058	0.000668209
k__Bacteria;p__Firmicutes;c__Clostridia;o__Clostridiales;f__;g__	0.0635072	0.152049	0.126186	0.259597	0.195827	0.191561	0.203791	0.284452
k__Bacteria;p__Firmicutes;c__Clostridia;o__Clostridiales;f__Clostridiaceae;g__	0.000615067	0.000751743	0.00035334	0.00155422	0.000887315	0.00228005	0.00236209	0.000911221
k__Bacteria;p__Firmicutes;c__Clostridia;o__Clostridiales;f__Clostridiaceae;g__Clostridium	0.00369624	0.0127303	0.0476856	0.00559286	0.0134779	0.00461012	0.00774135	0.00356103
k__Bacteria;p__Firmicutes;c__Clostridia;o__Clostridiales;f__Dehalobacteriaceae;g__	0.000147752	0.000972304	0.00131391	0.000137807	0.00053036	0.000769771	0.000831668	0.000128445
k__Bacteria;p__Firmicutes;c__Clostridia;o__Clostridiales;f__Dehalobacteriaceae;g__Dehalobacterium	5.58931e-06	0.000109164	0.00110974	0.000244457	0.000803687	0.000823879	3.11401e-05	0.000447047
k__Bacteria;p__Firmicutes;c__Clostridia;o__Clostridiales;f__Lachnospiraceae;g__	0.050052	0.0525577	0.0796111	0.0543213	0.0674018	0.0683895	0.129782	0.0426954
k__Bacteria;p__Firmicutes;c__Clostridia;o__Clostridiales;f__Lachnospiraceae;g__Blautia	0.122103	0.0182855	0.0622017	0.00374385	0.00871696	0.0124562	0.019491	0.000104232
k__Bacteria;p__Firmicutes;c__Clostridia;o__Clostridiales;f__Lachnospiraceae;g__Coprococcus	0.000644472	0.00685277	0.000546399	0.0116701	0.00453342	0.00817209	0.125914	0.00933426
k__Bacteria;p__Firmicutes;c__Clostridia;o__Clostridiales;f__Lachnospiraceae;g__Dorea	0.0664764	0.00559614	0.128284	0.00359915	0.00369807	0.00313898	0.0113088	0.00318721
k__Bacteria;p__Firmicutes;c__Clostridia;o__Clostridiales;f__Lachnospiraceae;g__[Ruminococcus]	0.00204229	0.0323783	0.0335784	0.0530385	0.0399565	0.055157	0.00410669	0.0615558
k__Bacteria;p__Firmicutes;c__Clostridia;o__Clostridiales;f__Peptococcaceae;g__rc4-4	0.000257837	0.00119783	0.00235476	0.000586278	0.0011714	0.00255467	0.000778122	0.000521162
k__Bacteria;p__Firmicutes;c__Clostridia;o__Clostridiales;f__Peptostreptococcaceae;g__	7.70353e-05	6.92199e-05	0.000103335	6.89034e-05	0.000114681	0.000188869	0.00023469	9.62599e-05
k__Bacteria;p__Firmicutes;c__Clostridia;o__Clostridiales;f__Ruminococcaceae;g__	0.173151	0.0390829	0.030133	0.0401836	0.0440432	0.054096	0.0596067	0.0271367
k__Bacteria;p__Firmicutes;c__Clostridia;o__Clostridiales;f__Ruminococcaceae;g__Oscillospira	0.00639466	0.0107249	0.0101116	0.0338325	0.024759	0.0285785	0.0175474	0.0368625
k__Bacteria;p__Firmicutes;c__Clostridia;o__Clostridiales;f__Ruminococcaceae;g__Ruminococcus	0.00508239	0.00398746	0.000892794	0.00623216	0.0070112	0.00901469	0.00603548	0.00337264
k__Bacteria;p__Firmicutes;c__Clostridia;o__Clostridiales;f__[Mogibacteriaceae];g__	0.000575213	0.00253856	0.00412202	0.00522408	0.00290053	0.00448863	0.000588624	0.00162461
k__Bacteria;p__Firmicutes;c__Clostridia;o__Halanaerobiales;f__Halanaerobiaceae;g__	0.0105623	0.0105083	0.011831	0.0100168	0.0162641	0.0310798	0.0357013	0.0136311
k__Bacteria;p__Firmicutes;c__Erysipelotrichi;o__Erysipelotrichales;f__Erysipelotrichaceae;g__	2.43014e-07	1.9848e-06	5.55565e-06	0.000618333	0.000208454	2.28005e-05	2.27854e-06	8.65158e-05
k__Bacteria;p__Firmicutes;c__Erysipelotrichi;o__Erysipelotrichales;f__Erysipelotrichaceae;g__Allobaculum	0.0986635	0.150769	0.166878	0.0195476	0.0900185	0.155293	0.0307683	0.0454547
k__Bacteria;p__Firmicutes;c__Erysipelotrichi;o__Erysipelotrichales;f__Erysipelotrichaceae;g__Coprobacillus	4.76307e-05	0.000882988	3.55562e-05	5.03294e-05	0.000223212	0.000934479	6.03814e-05	0
k__Bacteria;p__Firmicutes;c__Erysipelotrichi;o__Erysipelotrichales;f__Erysipelotrichaceae;g__[Eubacterium]	0.000954557	0.000187067	0.000796681	0.000193828	2.61337e-05	0.00012285	4.89887e-05	1.88976e-05
k__Bacteria;p__Proteobacteria;c__Deltaproteobacteria;o__Desulfovibrionales;f__Desulfovibrionaceae;g__Bilophila	0.000157959	4.68909e-05	0.00020667	0.000152187	0.000140507	6.1255e-05	3.56972e-05	0.000186024
k__Bacteria;p__Proteobacteria;c__Gammaproteobacteria;o__Enterobacteriales;f__Enterobacteriaceae;g__	5.4192e-05	1.41417e-05	0.000564732	0.000251348	1.87548e-05	1.83765e-05	0.00025064	0.000337205
k__Bacteria;p__Tenericutes;c__Mollicutes;o__RF39;f__;g__	0.000153099	0.00119559	0.00143447	0.00119353	0.00137555	0.00190843	0.00164055	0.000954036
k__Bacteria;p__Verrucomicrobia;c__Verrucomicrobiae;o__Verrucomicrobiales;f__Verrucomicrobiaceae;g__Akkermansia	0.00568992	0.00635806	0.00430563	0.00203984	0.00722242	0.00604042	0.0694337	0.00262973
