# Supplementary material for: Barley Products of Different Fiber Composition Selectively Change Microbiota Composition in Rats
Source: Mol Nutr Food Res. 2018 Aug 12;62(19):1701023. doi: 10.1002/mnfr.201701023 (PMC6175208; doi:10.1002/mnfr.201701023)
Supplement: Supplementary file 4 — Supporting Information [file MNFR-62-na-s004.xlsx]

## Sheet: Kruskal-Wallis_Bonferroni corr
OTU	Test-Statistic	P	FDR_P	Bonferroni_P	BG_mean	CM_mean	CTRL_mean	Mix_mean	TM_mean	SM_mean	AX_mean	BSG_mean	taxonomy
350189	45.9245207569	9.04264261974e-08	1.66222074293e-05	3.89737896911e-05	13427.2857143	197.714285714	340.571428571	4.57142857143	13.0	5.42857142857	191.285714286	0.142857142857	k__Bacteria; p__Firmicutes; c__Clostridia; o__Clostridiales; f__Ruminococcaceae; g__; s__
353162	44.8665918843	1.45161531019e-07	1.66222074293e-05	6.25646198691e-05	15462.0	391.857142857	846.428571429	11.7142857143	21.7142857143	7.71428571429	357.571428571	1.28571428571	k__Bacteria; p__Firmicutes; c__Clostridia; o__Clostridiales; f__Lachnospiraceae; g__Blautia; s__
318900	44.6444817502	1.60301944588e-07	1.66222074293e-05	6.90901381175e-05	14756.4285714	207.0	354.428571429	7.14285714286	12.8571428571	6.0	231.285714286	1.0	k__Bacteria; p__Firmicutes; c__Clostridia; o__Clostridiales; f__Lachnospiraceae; g__Blautia; s__
594227	44.2492573589	1.91226486558e-07	1.66222074293e-05	8.24186157065e-05	881.714285714	1266.85714286	19265.4285714	32.8571428571	60.7142857143	224.142857143	1360.42857143	0.0	k__Bacteria; p__Firmicutes; c__Clostridia; o__Clostridiales; f__Lachnospiraceae; g__; s__
276151	44.1011873516	2.0428165875e-07	1.66222074293e-05	8.80453949212e-05	5.42857142857	24.2857142857	0.142857142857	162.0	39.5714285714	57.2857142857	0.285714285714	140.571428571	k__Bacteria; p__Actinobacteria; c__Coriobacteriia; o__Coriobacteriales; f__Coriobacteriaceae; g__Adlercreutzia; s__
304757	43.4985112405	2.67210243792e-07	1.66222074293e-05	0.000115167615074	2798.0	1752.42857143	4656.71428571	2.42857142857	140.142857143	44.2857142857	1779.14285714	0.142857142857	k__Bacteria; p__Firmicutes; c__Clostridia; o__Clostridiales; f__Ruminococcaceae; g__; s__
329274	43.373081464	2.82553973553e-07	1.66222074293e-05	0.000121780762602	237.428571429	11.7142857143	486.857142857	0.571428571429	0.571428571429	0.142857142857	19.1428571429	0.0	k__Bacteria; p__Firmicutes; c__Clostridia; o__Clostridiales; f__Lachnospiraceae; g__Blautia; s__
549635	43.175397102	3.08532852516e-07	1.66222074293e-05	0.000132977659434	336.428571429	232.142857143	2111.71428571	0.571428571429	14.7142857143	16.4285714286	425.0	0.0	k__Bacteria; p__Firmicutes; c__Clostridia; o__Clostridiales; f__Lachnospiraceae; g__Blautia; s__
276172	42.6245568977	3.9412595761e-07	1.88742541922e-05	0.00016986828773	141.571428571	562.571428571	445.285714286	2101.42857143	1786.28571429	2101.14285714	80.1428571429	2030.14285714	k__Bacteria; p__Bacteroidetes; c__Bacteroidia; o__Bacteroidales; f__Rikenellaceae; g__; s__
295361	42.294128672	4.56396352051e-07	1.96706827734e-05	0.000196706827734	1572.28571429	214.571428571	7250.85714286	1.42857142857	3.0	1.85714285714	220.428571429	0.714285714286	k__Bacteria; p__Firmicutes; c__Clostridia; o__Clostridiales; f__Lachnospiraceae; g__; s__
357020	42.0509917646	5.08371504442e-07	1.99189198559e-05	0.000219108118414	15101.8571429	1870.0	60720.5714286	17.8571428571	13.2857142857	6.57142857143	1964.42857143	5.14285714286	k__Bacteria; p__Firmicutes; c__Clostridia; o__Clostridiales; f__Lachnospiraceae; g__Dorea; s__
308191	41.6353679921	6.11185220844e-07	2.0690356166e-05	0.000263420830184	2107.0	1446.85714286	15444.0	5.0	213.428571429	96.8571428571	3316.14285714	1.0	k__Bacteria; p__Firmicutes; c__Clostridia; o__Clostridiales; f__Lachnospiraceae; g__Blautia; s__
4387771	41.5882556166	6.24071067651e-07	2.0690356166e-05	0.000268974630158	21.2857142857	217.571428571	0.0	450.428571429	362.714285714	264.571428571	0.0	133.428571429	k__Bacteria; p__Firmicutes; c__Clostridia; o__Clostridiales; f__Ruminococcaceae; g__; s__
313823	41.02360443	8.01190651887e-07	2.46652264974e-05	0.000345313170963	86.4285714286	71.7142857143	262.428571429	0.142857142857	5.28571428571	9.57142857143	277.571428571	0.0	k__Bacteria; p__Firmicutes; c__Clostridia; o__Clostridiales; f__; g__; s__
177478	40.8245649188	8.74860621128e-07	2.4873548484e-05	0.000377064927706	47.7142857143	22.0	6.28571428571	25.0	16.5714285714	82.5714285714	621.428571429	4.57142857143	k__Bacteria; p__Actinobacteria; c__Coriobacteriia; o__Coriobacteriales; f__Coriobacteriaceae; g__; s__
347367	40.7023732064	9.23379990127e-07	2.4873548484e-05	0.000397976775745	1164.42857143	2903.42857143	11.8571428571	1308.42857143	1278.14285714	64.1428571429	0.142857142857	178.142857143	k__Bacteria; p__Firmicutes; c__Bacilli; o__Lactobacillales; f__Lactobacillaceae; g__Lactobacillus; s__
1109662	40.2256301215	1.13960811977e-06	2.88924176248e-05	0.000491171099621	0.285714285714	7.14285714286	68.7142857143	299.428571429	26.0	16.8571428571	9.14285714286	159.428571429	k__Bacteria; p__Firmicutes; c__Clostridia; o__Clostridiales; f__[Mogibacteriaceae]; g__; s__
1111745	39.7888466463	1.3815021934e-06	3.30715709163e-05	0.000595427445354	78.1428571429	389.285714286	7.28571428571	168.714285714	340.571428571	530.428571429	4.57142857143	64.1428571429	k__Bacteria; p__Firmicutes; c__Clostridia; o__Clostridiales; f__Lachnospiraceae; g__; s__
330353	39.6665806848	1.45791147891e-06	3.30715709163e-05	0.000628359847411	149.285714286	376.142857143	1.85714285714	159.285714286	151.428571429	7.71428571429	0.142857142857	22.1428571429	k__Bacteria; p__Firmicutes; c__Bacilli; o__Lactobacillales; f__Lactobacillaceae; g__Lactobacillus; s__
308249	39.415544346	1.62818978159e-06	3.50874897934e-05	0.000701749795867	879.857142857	2483.42857143	7.14285714286	1014.57142857	921.428571429	58.5714285714	0.428571428571	137.285714286	k__Bacteria; p__Firmicutes; c__Bacilli; o__Lactobacillales; f__Lactobacillaceae; g__Lactobacillus; s__
329402	39.1029394311	1.86805487348e-06	3.6932511788e-05	0.000805131650472	193.428571429	407.142857143	2.57142857143	206.571428571	173.714285714	8.85714285714	0.0	26.7142857143	k__Bacteria; p__Firmicutes; c__Bacilli; o__Lactobacillales; f__Lactobacillaceae; g__Lactobacillus; s__
338553	39.0821627719	1.88518621656e-06	3.6932511788e-05	0.000812515259337	0.285714285714	4.14285714286	0.285714285714	493.428571429	69.4285714286	51.7142857143	18.8571428571	81.0	k__Bacteria; p__Actinobacteria; c__Coriobacteriia; o__Coriobacteriales; f__Coriobacteriaceae; g__Adlercreutzia; s__
1111350	38.130441793	2.86196182704e-06	5.36306759763e-05	0.00123350554745	5.71428571429	273.428571429	4.14285714286	226.571428571	443.857142857	456.857142857	18.2857142857	316.142857143	k__Bacteria; p__Firmicutes; c__Clostridia; o__Clostridiales; f__Ruminococcaceae; g__; s__
302503	37.5973004529	3.61384060032e-06	5.97824602647e-05	0.00155756529874	500.285714286	19.4285714286	580.0	17.2857142857	14.8571428571	24.0	551.142857143	8.57142857143	k__Bacteria; p__Firmicutes; c__Clostridia; o__Clostridiales; f__Ruminococcaceae; g__; s__
325295	37.5093237926	3.75549655724e-06	5.97824602647e-05	0.00161861901617	52.5714285714	10581.1428571	6423.14285714	1412.42857143	54.4285714286	5309.57142857	842.142857143	1.14285714286	k__Bacteria; p__Firmicutes; c__Clostridia; o__Clostridiales; f__; g__; s__
321768	37.4415987331	3.86828330838e-06	5.97824602647e-05	0.00166723010591	1.28571428571	74.7142857143	1.85714285714	186.571428571	169.428571429	344.285714286	3.28571428571	83.0	k__Bacteria; p__Firmicutes; c__Clostridia; o__Clostridiales; f__; g__; s__
421538	37.4119896155	3.91864249418e-06	5.97824602647e-05	0.00168893491499	0.0	136.571428571	1.42857142857	103.285714286	118.571428571	63.2857142857	0.285714285714	97.0	k__Bacteria; p__Firmicutes; c__Clostridia; o__Clostridiales; f__Lachnospiraceae; g__; s__
436032	37.3693051779	3.99238638356e-06	5.97824602647e-05	0.00172071853132	13.8571428571	99.5714285714	250.714285714	14.0	54.8571428571	49.7142857143	557.0	0.285714285714	k__Bacteria; p__Firmicutes; c__Clostridia; o__Clostridiales; f__Lachnospiraceae; g__Blautia; s__
267743	37.3521073424	4.02248572546e-06	5.97824602647e-05	0.00173369134768	1.28571428571	25.7142857143	1.0	71.8571428571	343.285714286	186.571428571	0.0	301.285714286	k__Bacteria; p__Firmicutes; c__Clostridia; o__Clostridiales; f__; g__; s__
272060	37.245409221	4.21432048917e-06	6.05457376944e-05	0.00181637213083	0.857142857143	290.571428571	1.28571428571	449.142857143	4702.85714286	387.0	1.0	116.0	k__Bacteria; p__Firmicutes; c__Clostridia; o__Clostridiales; f__Lachnospiraceae; g__; s__
336214	36.5846043478	5.62156168693e-06	7.4204520745e-05	0.00242289308707	0.714285714286	7.0	3.85714285714	225.857142857	36.1428571429	90.8571428571	0.142857142857	359.285714286	k__Bacteria; p__Bacteroidetes; c__Bacteroidia; o__Bacteroidales; f__Rikenellaceae; g__; s__
260410	36.5574650913	5.68839039157e-06	7.4204520745e-05	0.00245169625877	94.1428571429	215.0	67.4285714286	491.0	540.0	523.571428571	2564.28571429	400.142857143	k__Bacteria; p__Bacteroidetes; c__Bacteroidia; o__Bacteroidales; f__Bacteroidaceae; g__Bacteroides; s__
351163	36.472007722	5.9040102952e-06	7.4204520745e-05	0.00254462843723	13.7142857143	2637.42857143	2641.42857143	331.857142857	13.2857142857	2335.42857143	279.857142857	1.28571428571	k__Bacteria; p__Firmicutes; c__Clostridia; o__Clostridiales; f__Lachnospiraceae; g__Blautia; s__producta
830189	36.4574329373	5.94158455811e-06	7.4204520745e-05	0.00256082294454	302.142857143	811.714285714	150.142857143	11174.8571429	2783.42857143	6071.14285714	29.1428571429	6557.57142857	k__Bacteria; p__Firmicutes; c__Clostridia; o__Clostridiales; f__; g__; s__
317814	36.4250614862	6.02588915563e-06	7.4204520745e-05	0.00259715822608	67.5714285714	840.142857143	0.142857142857	485.714285714	649.714285714	1103.28571429	0.142857142857	99.1428571429	k__Bacteria; p__Firmicutes; c__Clostridia; o__Clostridiales; f__; g__; s__
348038	36.3104159639	6.33410595755e-06	7.58333241028e-05	0.0027299996677	1946.28571429	85.8571428571	0.142857142857	68.5714285714	255.714285714	217.285714286	2276.14285714	24.4285714286	k__Bacteria; p__Bacteroidetes; c__Bacteroidia; o__Bacteroidales; f__S24-7; g__; s__
179188	36.0960684501	6.95286928799e-06	7.77406036963e-05	0.00299668666312	1.0	24.1428571429	4.28571428571	107.857142857	238.714285714	184.285714286	2.14285714286	59.4285714286	k__Bacteria; p__Firmicutes; c__Clostridia; o__Clostridiales; f__; g__; s__
311712	36.0715039976	7.0274993036e-06	7.77406036963e-05	0.00302885219985	2.0	198.857142857	311.571428571	24.7142857143	1.0	250.714285714	28.4285714286	0.428571428571	k__Bacteria; p__Firmicutes; c__Clostridia; o__Clostridiales; f__Lachnospiraceae; g__Blautia; s__producta
400599	36.0608901705	7.05999058793e-06	7.77406036963e-05	0.0030428559434	0.285714285714	69.1428571429	115.142857143	153.571428571	86.8571428571	246.142857143	4.57142857143	308.0	k__Bacteria; p__Firmicutes; c__Clostridia; o__Clostridiales; f__; g__; s__
414089	36.0109412507	7.21490521543e-06	7.77406036963e-05	0.00310962414785	36.0	144.714285714	25.1428571429	133.571428571	314.428571429	259.857142857	2.0	514.857142857	k__Bacteria; p__Firmicutes; c__Clostridia; o__Clostridiales; f__Ruminococcaceae; g__; s__
330064	35.8914545562	7.5992895726e-06	7.98852147754e-05	0.00327529380579	1.0	61.8571428571	24.1428571429	133.428571429	173.857142857	127.571428571	0.142857142857	21.1428571429	k__Bacteria; p__Firmicutes; c__Clostridia; o__Clostridiales; f__; g__; s__
322870	35.700468232	8.25624021205e-06	8.29436107942e-05	0.00355843953139	61.4285714286	504.857142857	275.0	1903.14285714	1295.28571429	1789.0	235.285714286	1225.85714286	k__Bacteria; p__Bacteroidetes; c__Bacteroidia; o__Bacteroidales; f__S24-7; g__; s__
3028318	35.6952058476	8.27511662216e-06	8.29436107942e-05	0.00356657526415	178.428571429	6132.0	9042.0	12177.7142857	7523.14285714	15421.2857143	11.5714285714	13540.0	k__Bacteria; p__Bacteroidetes; c__Bacteroidia; o__Bacteroidales; f__Rikenellaceae; g__; s__
320224	35.373815554	9.51276628892e-06	9.22439815184e-05	0.00410000227052	29.8571428571	93.4285714286	0.714285714286	418.714285714	234.0	121.428571429	20.2857142857	248.285714286	k__Bacteria; p__Firmicutes; c__Clostridia; o__Clostridiales; f__Ruminococcaceae; g__Ruminococcus; s__
348748	35.3013944774	9.8160369727e-06	9.22439815184e-05	0.00423071193524	0.285714285714	229.857142857	0.0	939.0	233.142857143	420.428571429	3.14285714286	4927.0	k__Bacteria; p__Firmicutes; c__Clostridia; o__Clostridiales; f__Lachnospiraceae; g__; s__
350242	35.2945791167	9.84506531287e-06	9.22439815184e-05	0.00424322314985	275.428571429	421.714285714	20.1428571429	327.0	188.571428571	99.1428571429	0.142857142857	408.142857143	k__Bacteria; p__Firmicutes; c__Bacilli; o__Lactobacillales; f__Lactobacillaceae; g__Lactobacillus; s__
318320	35.1426170386	1.0514855614e-05	9.64234631841e-05	0.00453190276965	106.0	206.857142857	14.0	132.142857143	68.4285714286	50.8571428571	0.142857142857	160.571428571	k__Bacteria; p__Firmicutes; c__Bacilli; o__Lactobacillales; f__Lactobacillaceae; g__Lactobacillus; s__
176615	35.0774680804	1.08156500276e-05	9.67283442484e-05	0.00466154516189	99.5714285714	195.571428571	11.7142857143	119.714285714	68.8571428571	42.5714285714	0.142857142857	143.714285714	k__Bacteria; p__Firmicutes; c__Bacilli; o__Lactobacillales; f__Lactobacillaceae; g__Lactobacillus; s__
1108745	35.0390600206	1.09969579308e-05	9.67283442484e-05	0.00473968886817	38.5714285714	887.714285714	1859.14285714	1386.14285714	523.285714286	1146.71428571	76.0	51.1428571429	k__Bacteria; p__Firmicutes; c__Clostridia; o__Clostridiales; f__[Mogibacteriaceae]; g__; s__
354905	34.878998779	1.17855107522e-05	9.88288168506e-05	0.00507955513421	1807.57142857	3154.57142857	232.285714286	2252.0	1223.71428571	795.428571429	3.42857142857	2716.42857143	k__Bacteria; p__Firmicutes; c__Bacilli; o__Lactobacillales; f__Lactobacillaceae; g__Lactobacillus; s__
339050	34.8643417611	1.18604587469e-05	9.88288168506e-05	0.00511185771989	4.85714285714	37.4285714286	5.71428571429	79.2857142857	72.5714285714	192.0	0.0	143.714285714	k__Bacteria; p__Firmicutes; c__Clostridia; o__Clostridiales; f__; g__; s__
264657	34.830270434	1.20365096747e-05	9.88288168506e-05	0.00518773566981	10.1428571429	71.7142857143	38.1428571429	255.0	195.428571429	258.857142857	35.2857142857	173.428571429	k__Bacteria; p__Bacteroidetes; c__Bacteroidia; o__Bacteroidales; f__S24-7; g__; s__
1105211	34.791356953	1.22407479551e-05	9.88288168506e-05	0.00527576236863	0.714285714286	158.142857143	119.285714286	21.7142857143	0.714285714286	94.1428571429	12.5714285714	0.428571428571	k__Bacteria; p__Firmicutes; c__Clostridia; o__Clostridiales; f__Lachnospiraceae; g__Blautia; s__producta
383885	34.7647690655	1.23822647562e-05	9.88288168506e-05	0.00533675610993	74080.5714286	150080.285714	9937.28571429	96221.2857143	50189.1428571	36233.8571429	97.8571428571	113634.142857	k__Bacteria; p__Firmicutes; c__Bacilli; o__Lactobacillales; f__Lactobacillaceae; g__Lactobacillus; s__
133341	34.659349701	1.29594944248e-05	9.97596937695e-05	0.0055855420971	248.714285714	493.142857143	32.0	347.857142857	164.0	121.857142857	0.285714285714	413.142857143	k__Bacteria; p__Firmicutes; c__Bacilli; o__Lactobacillales; f__Lactobacillaceae; g__Lactobacillus; s__
276834	34.6589351062	1.29618163598e-05	9.97596937695e-05	0.00558654285109	111.0	206.285714286	14.5714285714	135.428571429	69.4285714286	53.7142857143	0.0	162.857142857	k__Bacteria; p__Firmicutes; c__Bacilli; o__Lactobacillales; f__Lactobacillaceae; g__Lactobacillus; s__
1105326	34.535529892	1.36715771086e-05	0.000100927846708	0.0058924497338	0.142857142857	87.4285714286	0.857142857143	140.714285714	45.4285714286	472.571428571	2.28571428571	644.428571429	k__Bacteria; p__Firmicutes; c__Clostridia; o__Clostridiales; f__; g__; s__
196749	34.5330224192	1.36863906253e-05	0.000100927846708	0.00589883435948	4.28571428571	412.571428571	1.28571428571	238.0	678.571428571	104.714285714	0.0	16.2857142857	k__Bacteria; p__Firmicutes; c__Clostridia; o__Clostridiales; f__Lachnospiraceae; g__; s__
215897	34.5111791895	1.38161089462e-05	0.000100927846708	0.0059547429558	101.428571429	117.0	6.14285714286	359.428571429	218.285714286	166.428571429	2.28571428571	164.0	k__Bacteria; p__Bacteroidetes; c__Bacteroidia; o__Bacteroidales; f__S24-7; g__; s__
289918	34.4515660784	1.41763545126e-05	0.000101833479916	0.00611000879495	189.571428571	371.0	25.8571428571	236.428571429	118.571428571	93.1428571429	0.142857142857	285.0	k__Bacteria; p__Firmicutes; c__Bacilli; o__Lactobacillales; f__Lactobacillaceae; g__Lactobacillus; s__
4446120	34.2403139281	1.55294486683e-05	0.000105663330628	0.00669319237602	0.714285714286	21.0	4.57142857143	107.428571429	223.714285714	180.142857143	1.14285714286	55.5714285714	k__Bacteria; p__Firmicutes; c__Clostridia; o__Clostridiales; f__Ruminococcaceae; g__Oscillospira; s__
334751	34.2223909967	1.56499648327e-05	0.000105663330628	0.00674513484291	2.0	232.714285714	64.4285714286	419.142857143	412.142857143	703.0	0.571428571429	79.4285714286	k__Bacteria; p__Firmicutes; c__Clostridia; o__Clostridiales; f__Lachnospiraceae; g__; s__
259150	34.220430372	1.56632043799e-05	0.000105663330628	0.00675084108775	298.0	581.714285714	43.7142857143	389.428571429	187.142857143	138.285714286	0.285714285714	470.714285714	k__Bacteria; p__Firmicutes; c__Bacilli; o__Lactobacillales; f__Lactobacillaceae; g__Lactobacillus; s__
187962	34.1995440782	1.58049336512e-05	0.000105663330628	0.00681192640366	158.714285714	313.428571429	24.0	202.714285714	104.857142857	68.1428571429	0.571428571429	260.428571429	k__Bacteria; p__Firmicutes; c__Bacilli; o__Lactobacillales; f__Lactobacillaceae; g__Lactobacillus; s__
1110412	34.1804946278	1.59353050831e-05	0.000105663330628	0.0068681164908	36.0	79.0	3.28571428571	110.857142857	96.2857142857	119.0	1.42857142857	57.1428571429	k__Bacteria; p__Firmicutes; c__Clostridia; o__Clostridiales; f__[Mogibacteriaceae]; g__; s__
341448	34.082358227	1.66239911791e-05	0.000107743140149	0.00716494019818	291.285714286	338.857142857	18.5714285714	987.714285714	601.857142857	448.142857143	7.14285714286	445.0	k__Bacteria; p__Bacteroidetes; c__Bacteroidia; o__Bacteroidales; f__S24-7; g__; s__
326865	34.0649863492	1.67489336195e-05	0.000107743140149	0.00721879039001	63.0	6.28571428571	1649.0	0.0	0.0	1.28571428571	31.5714285714	0.428571428571	k__Bacteria; p__Firmicutes; c__Clostridia; o__Clostridiales; f__Lachnospiraceae; g__Blautia; s__producta
167719	33.954669151	1.75643368547e-05	0.00011132689977	0.00757022918436	205.285714286	407.142857143	32.8571428571	251.285714286	144.142857143	98.2857142857	0.142857142857	319.571428571	k__Bacteria; p__Firmicutes; c__Bacilli; o__Lactobacillales; f__Lactobacillaceae; g__Lactobacillus; s__
192155	33.8780116174	1.81539612805e-05	0.000113396482781	0.0078243573119	3.14285714286	47.2857142857	407.0	3.28571428571	11.2857142857	27.7142857143	2.14285714286	0.142857142857	k__Bacteria; p__Firmicutes; c__Clostridia; o__Clostridiales; f__Lachnospiraceae; g__; s__
608244	33.8306083697	1.85283296148e-05	0.00011363816067	0.00798571006399	26.8571428571	332.142857143	87.5714285714	19.8571428571	7.28571428571	62.7142857143	58.2857142857	3.42857142857	k__Bacteria; p__Firmicutes; c__Clostridia; o__Clostridiales; f__Ruminococcaceae; g__Ruminococcus; s__
277922	33.806707374	1.87199754236e-05	0.00011363816067	0.00806830940758	6.71428571429	11.8571428571	36.7142857143	957.428571429	272.0	218.0	2.14285714286	884.428571429	k__Bacteria; p__Firmicutes; c__Clostridia; o__Clostridiales; f__; g__; s__
337784	33.7716376211	1.90047320312e-05	0.000113764437576	0.00819103950546	64.1428571429	170.714285714	12.7142857143	316.0	281.0	225.428571429	6.85714285714	168.857142857	k__Bacteria; p__Firmicutes; c__Clostridia; o__Clostridiales; f__[Mogibacteriaceae]; g__; s__
569818	33.6567805507	1.9967683195e-05	0.000116422107727	0.00860607145705	63.2857142857	2466.57142857	17.4285714286	23795.2857143	8264.14285714	9150.0	10688.7142857	23888.5714286	k__Bacteria; p__Firmicutes; c__Clostridia; o__Clostridiales; f__; g__; s__
1109178	33.6543066612	1.99889465703e-05	0.000116422107727	0.0086152359718	0.428571428571	98.7142857143	44.1428571429	136.571428571	74.8571428571	948.857142857	1.28571428571	452.285714286	k__Bacteria; p__Firmicutes; c__Clostridia; o__Clostridiales; f__Lachnospiraceae; g__[Ruminococcus]; s__gnavus
339948	33.5004940086	2.13559363687e-05	0.000122725447665	0.00920440857491	706.714285714	458.285714286	0.142857142857	0.0	0.0	0.285714285714	4.57142857143	0.0	k__Bacteria; p__Firmicutes; c__Clostridia; o__Clostridiales; f__Lachnospiraceae; g__Blautia; s__
341913	33.4015861079	2.22834160787e-05	0.000126254689876	0.00960415232992	164.857142857	285.428571429	11.8571428571	725.285714286	571.571428571	998.142857143	33.7142857143	326.428571429	k__Bacteria; p__Bacteroidetes; c__Bacteroidia; o__Bacteroidales; f__S24-7; g__; s__
3013444	33.3732969628	2.25559422749e-05	0.000126254689876	0.00972161112048	28.5714285714	115.571428571	100.714285714	988.428571429	1391.0	1206.28571429	140.571428571	974.571428571	k__Bacteria; p__Bacteroidetes; c__Bacteroidia; o__Bacteroidales; f__; g__; s__
342787	33.3136509893	2.31413994865e-05	0.000127871066393	0.00997394317867	489.571428571	960.571428571	64.4285714286	597.285714286	337.857142857	245.0	0.857142857143	690.857142857	k__Bacteria; p__Firmicutes; c__Bacilli; o__Lactobacillales; f__Lactobacillaceae; g__Lactobacillus; s__
4432238	33.2359885034	2.39262799644e-05	0.000129697148692	0.0103122266647	17.2857142857	53.4285714286	3.14285714286	85.5714285714	50.1428571429	24.4285714286	828.571428571	16.5714285714	k__Bacteria; p__Firmicutes; c__Clostridia; o__Clostridiales; f__; g__; s__
328137	33.2216815133	2.40737166946e-05	0.000129697148692	0.0103757718954	0.0	107.571428571	17.4285714286	12.2857142857	66.5714285714	1052.42857143	0.0	460.0	k__Bacteria; p__Firmicutes; c__Clostridia; o__Clostridiales; f__; g__; s__
261350	33.1453303941	2.4875859896e-05	0.000132364143397	0.0107214956152	5.42857142857	188.428571429	2.85714285714	307.571428571	280.857142857	568.857142857	412.428571429	128.571428571	k__Bacteria; p__Bacteroidetes; c__Bacteroidia; o__Bacteroidales; f__S24-7; g__; s__
265912	33.0473189276	2.59444236794e-05	0.000136366422022	0.0111820466058	0.285714285714	70.4285714286	35.7142857143	154.142857143	18.0	68.8571428571	0.0	86.4285714286	k__Bacteria; p__Firmicutes; c__Clostridia; o__Clostridiales; f__; g__; s__
4378740	32.9830798154	2.66692884036e-05	0.000138487509662	0.0114944633019	318.142857143	474.714285714	2.42857142857	3141.28571429	875.857142857	1537.14285714	8807.71428571	700.857142857	k__Bacteria; p__Bacteroidetes; c__Bacteroidia; o__Bacteroidales; f__Prevotellaceae; g__Prevotella; s__
313130	32.7863037959	2.9016648115e-05	0.000147878766365	0.0125061753376	17.7142857143	516.428571429	427.714285714	772.0	1092.14285714	1925.57142857	20.7142857143	651.428571429	k__Bacteria; p__Bacteroidetes; c__Bacteroidia; o__Bacteroidales; f__S24-7; g__; s__
344329	32.7737977139	2.9172555631e-05	0.000147878766365	0.0125733714769	30.8571428571	136.428571429	49.0	298.0	309.857142857	310.142857143	1.28571428571	394.428571429	k__Bacteria; p__Firmicutes; c__Clostridia; o__Clostridiales; f__Ruminococcaceae; g__; s__
273657	32.7471813827	2.95071320357e-05	0.000147878766365	0.0127175739074	151.571428571	689.714285714	1211.0	279.571428571	544.285714286	1072.42857143	292.714285714	252.142857143	k__Bacteria; p__Firmicutes; c__Clostridia; o__Clostridiales; f__Peptococcaceae; g__rc4-4; s__
326142	32.6935528458	3.01928285629e-05	0.000149575966789	0.0130131091106	153.571428571	36.8571428571	114.571428571	0.142857142857	0.142857142857	0.0	150.428571429	0.142857142857	k__Bacteria; p__Firmicutes; c__Clostridia; o__Clostridiales; f__; g__; s__
320169	32.6528763806	3.07234057452e-05	0.000150474862229	0.0132417878762	45.0	343.857142857	157.857142857	747.428571429	909.571428571	810.0	73.2857142857	451.714285714	k__Bacteria; p__Bacteroidetes; c__Bacteroidia; o__Bacteroidales; f__S24-7; g__; s__
265030	32.5532861199	3.20616792839e-05	0.000155264986195	0.0138185837714	7.71428571429	61.4285714286	7.57142857143	74.5714285714	49.1428571429	139.428571429	7.71428571429	98.5714285714	k__Bacteria; p__Firmicutes; c__Clostridia; o__Clostridiales; f__; g__; s__
1106683	32.4987285939	3.28190824649e-05	0.000157166939359	0.0141450245424	50.7142857143	705.285714286	3.57142857143	4485.57142857	3039.28571429	2689.42857143	173.714285714	1538.0	k__Bacteria; p__Firmicutes; c__Clostridia; o__Clostridiales; f__; g__; s__
276663	32.4218673651	3.39162226234e-05	0.000160636175282	0.0146178919507	2.14285714286	672.285714286	6562.85714286	874.142857143	727.714285714	242.142857143	138.0	1196.14285714	k__Bacteria; p__Firmicutes; c__Clostridia; o__Clostridiales; f__; g__; s__
383971	32.3919901248	3.43524186018e-05	0.000160907553603	0.0148058924174	6.28571428571	56.5714285714	47.8571428571	239.428571429	89.0	127.0	4.42857142857	113.428571429	k__Bacteria; p__Firmicutes; c__Clostridia; o__Clostridiales; f__Lachnospiraceae; g__[Ruminococcus]; s__gnavus
329520	32.3670895226	3.47201913807e-05	0.000160907553603	0.0149644024851	2813.28571429	37.4285714286	0.428571428571	0.714285714286	96.5714285714	14.5714285714	180.428571429	0.428571428571	k__Bacteria; p__Firmicutes; c__Clostridia; o__Clostridiales; f__Lachnospiraceae; g__; s__
275218	32.100423843	3.89111987531e-05	0.000177242953732	0.0167707266626	3.42857142857	14.7142857143	7.0	94.8571428571	116.571428571	98.8571428571	26.2857142857	181.571428571	k__Bacteria; p__Firmicutes; c__Clostridia; o__Clostridiales; f__Ruminococcaceae; g__; s__
324888	32.0910385475	3.90674724004e-05	0.000177242953732	0.0168380806046	72.8571428571	138.428571429	10.0	84.5714285714	47.7142857143	35.8571428571	0.285714285714	111.285714286	k__Bacteria; p__Firmicutes; c__Bacilli; o__Lactobacillales; f__Lactobacillaceae; g__Lactobacillus; s__
196746	32.0346816011	4.00189978401e-05	0.00017966862572	0.0172481880691	31.1428571429	108.714285714	14.2857142857	337.0	270.0	294.714285714	785.428571429	226.285714286	k__Bacteria; p__Firmicutes; c__Clostridia; o__Clostridiales; f__Ruminococcaceae; g__; s__
350664	31.9079602719	4.22430083458e-05	0.000187698315434	0.0182067365971	116.714285714	1490.85714286	652.571428571	5624.42857143	1998.14285714	3083.0	65.7142857143	2601.42857143	k__Bacteria; p__Firmicutes; c__Clostridia; o__Clostridiales; f__Lachnospiraceae; g__[Ruminococcus]; s__gnavus
1105328	31.8171719588	4.3911055954e-05	0.00019221266222	0.0189256651162	72.8571428571	1409.71428571	157.285714286	1603.0	598.428571429	1071.28571429	16.7142857143	528.857142857	k__Bacteria; p__Firmicutes; c__Clostridia; o__Clostridiales; f__Lachnospiraceae; g__Coprococcus; s__
356632	31.8043968818	4.41509363336e-05	0.00019221266222	0.0190290535598	29.0	818.142857143	22.0	1281.14285714	1074.0	1077.28571429	17.4285714286	709.0	k__Bacteria; p__Firmicutes; c__Clostridia; o__Clostridiales; f__Ruminococcaceae; g__Oscillospira; s__
265322	31.7294958818	4.55836457168e-05	0.000196465513039	0.0196465513039	802.857142857	44.5714285714	0.142857142857	30.7142857143	76.7142857143	87.2857142857	923.571428571	11.2857142857	k__Bacteria; p__Bacteroidetes; c__Bacteroidia; o__Bacteroidales; f__S24-7; g__; s__
279487	31.6529377979	4.70955190075e-05	0.00020097196725	0.0202981686923	5.14285714286	1002.42857143	0.428571428571	3606.14285714	1222.14285714	1577.0	778.142857143	3708.14285714	k__Bacteria; p__Firmicutes; c__Clostridia; o__Clostridiales; f__Lachnospiraceae; g__Coprococcus; s__
3906666	31.576064126	4.86634584343e-05	0.000205626966521	0.0209739505852	22.0	112.571428571	156.142857143	349.571428571	415.142857143	804.571428571	18.5714285714	687.714285714	k__Bacteria; p__Bacteroidetes; c__Bacteroidia; o__Bacteroidales; f__[Odoribacteraceae]; g__Odoribacter; s__
327581	31.4668947694	5.09791001832e-05	0.00021152031496	0.021971992179	14.4285714286	23.4285714286	532.285714286	1.14285714286	1.42857142857	5.14285714286	26.1428571429	0.142857142857	k__Bacteria; p__Firmicutes; c__Clostridia; o__Clostridiales; f__Lachnospiraceae; g__Blautia; s__
294202	31.4641038554	5.103970477e-05	0.00021152031496	0.0219981127559	2.57142857143	445.0	236.714285714	51.4285714286	2.57142857143	243.0	69.0	0.142857142857	k__Bacteria; p__Firmicutes; c__Clostridia; o__Clostridiales; f__Lachnospiraceae; g__Blautia; s__producta
404691	31.3858242698	5.27688416597e-05	0.000213918061512	0.0227433707553	3.0	20.0	24.2857142857	65.1428571429	45.4285714286	45.0	229.428571429	123.428571429	k__Bacteria; p__Firmicutes; c__Clostridia; o__Clostridiales; f__Ruminococcaceae; g__Ruminococcus; s__
198641	31.3773169483	5.29602130876e-05	0.000213918061512	0.0228258518408	260.714285714	100.571428571	0.0	262.571428571	89.2857142857	10.5714285714	0.0	376.428571429	k__Bacteria; p__Firmicutes; c__Bacilli; o__Lactobacillales; f__Lactobacillaceae; g__Lactobacillus; s__
297149	31.3708002951	5.31072681711e-05	0.000213918061512	0.0228892325818	74.8571428571	838.714285714	2243.28571429	427.571428571	1053.28571429	263.857142857	77.4285714286	4.71428571429	k__Bacteria; p__Firmicutes; c__Clostridia; o__Clostridiales; f__Lachnospiraceae; g__Blautia; s__
327900	30.984138446	6.25940862756e-05	0.000249511559345	0.0269780511848	71.5714285714	60.7142857143	1.14285714286	208.0	81.0	126.0	1.28571428571	133.142857143	k__Bacteria; p__Firmicutes; c__Clostridia; o__Clostridiales; f__Ruminococcaceae; g__Ruminococcus; s__
466811	30.9651228797	6.31015312498e-05	0.000249511559345	0.0271967599687	0.857142857143	22.4285714286	3.85714285714	202.285714286	27.5714285714	213.428571429	0.0	305.142857143	k__Bacteria; p__Firmicutes; c__Clostridia; o__Clostridiales; f__; g__; s__
294370	30.9145652992	6.44705412452e-05	0.000252607302515	0.0277868032767	68.8571428571	112.142857143	197.0	9.71428571429	41.4285714286	35.5714285714	138.428571429	1.28571428571	k__Bacteria; p__Firmicutes; c__Clostridia; o__Clostridiales; f__Lachnospiraceae; g__; s__
579750	30.8453568145	6.63922459596e-05	0.000257793315393	0.0286150580086	0.142857142857	11.7142857143	0.142857142857	104.714285714	41.2857142857	50.2857142857	99.2857142857	104.428571429	k__Bacteria; p__Firmicutes; c__Clostridia; o__Clostridiales; f__; g__; s__
296487	30.7569819727	6.89285477988e-05	0.000265251822333	0.0297082041013	0.142857142857	800.0	7.42857142857	3.57142857143	0.0	12.7142857143	1.28571428571	0.0	k__Bacteria; p__Firmicutes; c__Clostridia; o__Clostridiales; f__; g__; s__
175706	30.6511283849	7.20926306919e-05	0.000273059577194	0.0310719238282	40.8571428571	183.428571429	109.714285714	254.714285714	398.428571429	490.571428571	41.0	264.142857143	k__Bacteria; p__Bacteroidetes; c__Bacteroidia; o__Bacteroidales; f__S24-7; g__; s__
270571	30.6338839988	7.26214928636e-05	0.000273059577194	0.0312998634242	17.5714285714	105.285714286	20.0	163.428571429	147.857142857	170.428571429	19.4285714286	145.285714286	k__Bacteria; p__Firmicutes; c__Clostridia; o__Clostridiales; f__; g__; s__
270081	30.6262083781	7.28581238452e-05	0.000273059577194	0.0314018513773	577.571428571	13468.1428571	15238.4285714	16801.5714286	13826.1428571	16383.7142857	1346.57142857	23577.4285714	k__Bacteria; p__Firmicutes; c__Clostridia; o__Clostridiales; f__Lachnospiraceae; g__[Ruminococcus]; s__gnavus
441934	30.4654517396	7.79927087979e-05	0.000287328884273	0.0336148574919	6809.28571429	1222.0	19.8571428571	35.4285714286	806.0	252.571428571	11227.4285714	1.14285714286	k__Bacteria; p__Firmicutes; c__Clostridia; o__Clostridiales; f__; g__; s__
309361	30.4652675418	7.79987922504e-05	0.000287328884273	0.0336174794599	2.42857142857	81.4285714286	1.0	64.1428571429	91.7142857143	265.142857143	6.42857142857	54.8571428571	k__Bacteria; p__Firmicutes; c__Clostridia; o__Clostridiales; f__Ruminococcaceae; g__; s__
187989	30.3249831918	8.27705836354e-05	0.000299155564397	0.0356741215468	17.4285714286	545.285714286	1.0	2015.71428571	639.714285714	684.285714286	56.2857142857	3565.14285714	k__Bacteria; p__Firmicutes; c__Clostridia; o__Clostridiales; f__; g__; s__
264660	30.2963780171	8.37783839943e-05	0.000299155564397	0.0361084835015	2.28571428571	202.142857143	3.28571428571	73.0	868.857142857	30.5714285714	0.428571428571	138.0	k__Bacteria; p__Firmicutes; c__Clostridia; o__Clostridiales; f__; g__; s__
363400	30.292350791	8.39212378066e-05	0.000299155564397	0.0361700534946	11312.8571429	141.571428571	0.428571428571	4.28571428571	397.142857143	53.4285714286	669.428571429	1.0	k__Bacteria; p__Firmicutes; c__Clostridia; o__Clostridiales; f__Lachnospiraceae; g__; s__
187790	30.2905366121	8.39856688912e-05	0.000299155564397	0.0361978232921	3.42857142857	932.857142857	598.428571429	2050.71428571	1539.14285714	1171.71428571	79.7142857143	1319.85714286	k__Bacteria; p__Firmicutes; c__Clostridia; o__Clostridiales; f__Ruminococcaceae; g__; s__
1109929	30.2567132116	8.5195895134e-05	0.000300978941006	0.0367194308028	140.571428571	3590.85714286	478.428571429	423.857142857	5695.57142857	2825.57142857	19.7142857143	767.714285714	k__Bacteria; p__Firmicutes; c__Clostridia; o__Clostridiales; f__; g__; s__
356164	30.1815252417	8.79481638812e-05	0.000308176086445	0.0379056586328	6099.14285714	1790.28571429	252.285714286	3230.0	3552.57142857	2518.0	42751.5714286	1185.28571429	k__Bacteria; p__Bacteroidetes; c__Bacteroidia; o__Bacteroidales; f__Bacteroidaceae; g__Bacteroides; s__acidifaciens
302683	30.0631152447	9.24614505384e-05	0.000321378106307	0.0398508851821	396.285714286	0.571428571429	0.0	0.0	0.428571428571	0.285714285714	9.0	0.285714285714	k__Bacteria; p__Firmicutes; c__Clostridia; o__Clostridiales; f__Lachnospiraceae; g__; s__
573110	29.8394371135	0.000101619399501	0.00035038368948	0.0437979611849	271.0	7.0	3614.28571429	1.0	0.285714285714	0.285714285714	271.285714286	0.571428571429	k__Bacteria; p__Firmicutes; c__Clostridia; o__Clostridiales; f__Lachnospiraceae; g__; s__
186777	29.7674701306	0.000104751940941	0.000358318147188	0.0451480865456	1.14285714286	79.1428571429	102.857142857	341.571428571	562.428571429	188.571428571	1.28571428571	315.0	k__Bacteria; p__Firmicutes; c__Clostridia; o__Clostridiales; f__Lachnospiraceae; g__; s__
260752	29.5461704486	0.000114993474027	0.000390253443351	0.0495621873055	0.0	79.0	39.0	379.285714286	382.714285714	288.857142857	0.0	1193.42857143	k__Bacteria; p__Firmicutes; c__Clostridia; o__Clostridiales; f__Lachnospiraceae; g__; s__
331737	29.5082667977	0.000116844048436	0.000393435819344	0.050359784876	5.28571428571	102.428571429	1.14285714286	82.2857142857	106.142857143	148.571428571	12.8571428571	58.8571428571	k__Bacteria; p__Firmicutes; c__Clostridia; o__Clostridiales; f__Ruminococcaceae; g__; s__
1105454	29.4597657726	0.000119254901591	0.000394910257437	0.0513988625857	2.85714285714	1842.0	22.2857142857	5437.28571429	4867.0	5459.28571429	422.714285714	4597.42857143	k__Bacteria; p__Firmicutes; c__Clostridia; o__Clostridiales; f__Ruminococcaceae; g__; s__
461524	29.4497175472	0.000119760470832	0.000394910257437	0.0516167629285	33654.7142857	19428.7142857	75502.1428571	6688.0	7322.57142857	6023.14285714	2111.14285714	5731.0	k__Bacteria; p__Actinobacteria; c__Coriobacteriia; o__Coriobacteriales; f__Coriobacteriaceae; g__; s__
190946	29.4442789762	0.00012003498948	0.000394910257437	0.0517350804659	44.0	4883.42857143	796.285714286	3395.85714286	5520.28571429	1747.28571429	60.8571428571	1364.14285714	k__Bacteria; p__Firmicutes; c__Clostridia; o__Clostridiales; f__; g__; s__
1108470	29.4262986439	0.000120946992997	0.000394910257437	0.0521281539817	577.285714286	427.714285714	41.7142857143	6.57142857143	43.1428571429	143.857142857	590.571428571	0.0	k__Bacteria; p__Firmicutes; c__Clostridia; o__Clostridiales; f__Ruminococcaceae; g__Ruminococcus; s__
197050	29.1501937071	0.000135840523884	0.000439303767431	0.0585472657939	22127.5714286	1.85714285714	6.14285714286	2.42857142857	2.42857142857	3.14285714286	681.857142857	2.71428571429	k__Bacteria; p__Firmicutes; c__Clostridia; o__Clostridiales; f__Lachnospiraceae; g__Dorea; s__
455746	29.1372455707	0.000136581681753	0.000439303767431	0.0588667048357	690.0	1074.42857143	5.85714285714	2.57142857143	186.142857143	161.0	36791.4285714	1.0	k__Bacteria; p__Firmicutes; c__Clostridia; o__Clostridiales; f__Lachnospiraceae; g__; s__
411486	29.0839692793	0.000139673411565	0.000443170457723	0.0601992403846	6513.71428571	6031.28571429	972.142857143	4461.28571429	8945.0	456.714285714	106.142857143	1967.42857143	k__Bacteria; p__Firmicutes; c__Bacilli; o__Lactobacillales; f__Lactobacillaceae; g__Lactobacillus; s__reuteri
415491	29.0741643454	0.000140249880362	0.000443170457723	0.0604476984362	20.0	28.7142857143	10.0	851.714285714	143.142857143	285.428571429	2.28571428571	255.571428571	k__Bacteria; p__Firmicutes; c__Clostridia; o__Clostridiales; f__; g__; s__
463794	29.0636854249	0.000140868567768	0.000443170457723	0.060714352708	7022.42857143	16.0	2369.14285714	66.0	54.7142857143	33.1428571429	2731.0	35.4285714286	k__Bacteria; p__Firmicutes; c__Bacilli; o__Lactobacillales; f__Lactobacillaceae; g__Lactobacillus; s__
2216519	28.9710817478	0.000146454221331	0.000457404126041	0.0631217693936	388.428571429	11819.7142857	4.85714285714	3526.0	6238.57142857	5108.42857143	713.428571429	13339.7142857	k__Bacteria; p__Firmicutes; c__Clostridia; o__Clostridiales; f__; g__; s__
184329	28.9117065188	0.000150149860501	0.000463719712194	0.0647145898758	23.5714285714	139.857142857	10.4285714286	82.0	107.714285714	223.428571429	45.2857142857	153.571428571	k__Bacteria; p__Bacteroidetes; c__Bacteroidia; o__Bacteroidales; f__S24-7; g__; s__
337724	28.9041266584	0.000150628212778	0.000463719712194	0.0649207597072	2433.28571429	530.0	3.42857142857	380.571428571	827.714285714	715.285714286	69.8571428571	459.142857143	k__Bacteria; p__Bacteroidetes; c__Bacteroidia; o__Bacteroidales; f__S24-7; g__; s__
269068	28.8473809116	0.000154257363182	0.000471524280364	0.0664849235313	178.285714286	956.428571429	1.85714285714	2092.14285714	1254.57142857	1868.85714286	13.4285714286	3599.57142857	k__Bacteria; p__Firmicutes; c__Clostridia; o__Clostridiales; f__; g__; s__
335644	28.7645170428	0.000159712152459	0.000484760124717	0.0688359377098	0.0	193.857142857	718.142857143	0.285714285714	2.71428571429	4.85714285714	0.428571428571	0.0	k__Bacteria; p__Firmicutes; c__Clostridia; o__Clostridiales; f__; g__; s__
337727	28.7180075805	0.000162856608063	0.000490847538986	0.0701911980749	42.4285714286	256.0	14.8571428571	143.428571429	1859.57142857	182.428571429	49.5714285714	186.714285714	k__Bacteria; p__Firmicutes; c__Clostridia; o__Clostridiales; f__Ruminococcaceae; g__Oscillospira; s__
262329	28.6590480748	0.000166930590606	0.000499632531607	0.0719470845514	2512.28571429	43041.4285714	47977.2857143	1267.28571429	20331.5714286	35289.2857143	71.4285714286	13716.1428571	k__Bacteria; p__Firmicutes; c__Erysipelotrichi; o__Erysipelotrichales; f__Erysipelotrichaceae; g__Allobaculum; s__
548021	28.6122689	0.000170234222797	0.000504006054929	0.0733709500256	1689.14285714	27.8571428571	5.42857142857	0.285714285714	0.714285714286	0.0	154.714285714	0.142857142857	k__Bacteria; p__Firmicutes; c__Clostridia; o__Clostridiales; f__; g__; s__
343431	28.6053177723	0.000170730589373	0.000504006054929	0.0735848840196	405.857142857	617.428571429	90.0	454.142857143	911.857142857	40.7142857143	8.28571428571	211.714285714	k__Bacteria; p__Firmicutes; c__Bacilli; o__Lactobacillales; f__Lactobacillaceae; g__Lactobacillus; s__reuteri
180408	28.5365776221	0.000175716594515	0.000514998753723	0.0757338522362	25.8571428571	59.7142857143	122.0	114.714285714	88.5714285714	71.7142857143	22.2857142857	48.8571428571	k__Bacteria; p__Firmicutes; c__Clostridia; o__Clostridiales; f__; g__; s__
352601	28.5212993952	0.000176844119608	0.000514998753723	0.076219815551	23.7142857143	28.7142857143	23.7142857143	109.571428571	59.4285714286	122.0	270.714285714	206.857142857	k__Bacteria; p__Firmicutes; c__Clostridia; o__Clostridiales; f__Ruminococcaceae; g__; s__
326732	28.3109324727	0.000193113099958	0.000558602322696	0.0832317460817	137.0	475.571428571	34.4285714286	1053.28571429	1138.14285714	463.142857143	6.85714285714	1517.85714286	k__Bacteria; p__Firmicutes; c__Clostridia; o__Clostridiales; f__; g__; s__
350668	28.280061665	0.000195621367554	0.000562085396107	0.084312809416	397.714285714	3109.28571429	15842.1428571	35.8571428571	553.857142857	322.857142857	779.714285714	1.57142857143	k__Bacteria; p__Firmicutes; c__Clostridia; o__Clostridiales; f__Clostridiaceae; g__Clostridium; s__
544243	28.2337194778	0.00019944703215	0.000566248376876	0.0859616708566	48.1428571429	114.428571429	123.714285714	18.7142857143	34.8571428571	30.7142857143	89.0	4.85714285714	k__Bacteria; p__Firmicutes; c__Clostridia; o__Clostridiales; f__[Mogibacteriaceae]; g__; s__
4407190	28.2307124021	0.000199697803446	0.000566248376876	0.0860697532851	1.85714285714	304.285714286	65.0	308.428571429	285.0	1592.28571429	11.0	181.571428571	k__Bacteria; p__Firmicutes; c__Clostridia; o__Clostridiales; f__; g__; s__
334292	28.1747138574	0.00020442486059	0.000575863496172	0.0881071149143	6.0	181.857142857	0.142857142857	1376.28571429	657.142857143	1669.57142857	120.857142857	634.857142857	k__Bacteria; p__Firmicutes; c__Clostridia; o__Clostridiales; f__Ruminococcaceae; g__; s__
273466	28.1424712297	0.000207196387094	0.000579880797646	0.0893016428375	19.1428571429	311.571428571	281.285714286	11.8571428571	125.857142857	228.0	0.857142857143	59.1428571429	k__Bacteria; p__Firmicutes; c__Erysipelotrichi; o__Erysipelotrichales; f__Erysipelotrichaceae; g__Allobaculum; s__
265940	28.0768497843	0.000212951863753	0.000592143569534	0.0917822532777	6.71428571429	12.2857142857	34.7142857143	73.5714285714	24.2857142857	63.7142857143	531.142857143	63.2857142857	k__Bacteria; p__Firmicutes; c__Clostridia; o__Clostridiales; f__Ruminococcaceae; g__Ruminococcus; s__
304897	28.0436738159	0.000215921249235	0.000593212797609	0.0930620584202	12.1428571429	113.857142857	0.571428571429	151.0	25.2857142857	48.2857142857	0.142857142857	373.857142857	k__Bacteria; p__Firmicutes; c__Clostridia; o__Clostridiales; f__; g__; s__
433676	28.0418117276	0.000216089116531	0.000593212797609	0.0931344092247	863.857142857	1418.14285714	190.857142857	1028.57142857	2044.57142857	96.1428571429	24.5714285714	472.0	k__Bacteria; p__Firmicutes; c__Bacilli; o__Lactobacillales; f__Lactobacillaceae; g__Lactobacillus; s__reuteri
185841	27.974385922	0.000222254871457	0.00059849968493	0.0957918495981	262.142857143	516.285714286	0.285714285714	1698.71428571	261.571428571	959.571428571	746.857142857	1039.42857143	k__Bacteria; p__Bacteroidetes; c__Bacteroidia; o__Bacteroidales; f__Prevotellaceae; g__Prevotella; s__
267042	27.9721192144	0.000222465131685	0.00059849968493	0.0958824717564	36.0	32.7142857143	1.14285714286	128.571428571	47.7142857143	84.1428571429	3.57142857143	86.0	k__Bacteria; p__Firmicutes; c__Clostridia; o__Clostridiales; f__Ruminococcaceae; g__Ruminococcus; s__
171232	27.9703049469	0.000222633564541	0.00059849968493	0.0959550663173	176.428571429	68.8571428571	0.142857142857	171.571428571	60.8571428571	6.57142857143	0.0	265.285714286	k__Bacteria; p__Firmicutes; c__Bacilli; o__Lactobacillales; f__Lactobacillaceae; g__Lactobacillus; s__
2797559	27.9602482347	0.000223569487874	0.00059849968493	0.0963584492737	7.0	56.0	301.428571429	114.0	35.8571428571	94.8571428571	8.42857142857	111.571428571	k__Bacteria; p__Firmicutes; c__Clostridia; o__Clostridiales; f__Lachnospiraceae; g__[Ruminococcus]; s__gnavus
1110007	27.8903137108	0.000230185879762	0.000612408112205	0.0992101141773	2.85714285714	1636.42857143	2.71428571429	4475.85714286	205.571428571	1192.85714286	4.14285714286	582.571428571	k__Bacteria; p__Firmicutes; c__Clostridia; o__Clostridiales; f__; g__; s__
273997	27.8672503284	0.000232409841393	0.000614049462001	0.10016864164	1490.28571429	29892.7142857	25606.5714286	753.714285714	11061.5714286	22784.4285714	35.8571428571	6342.71428571	k__Bacteria; p__Firmicutes; c__Erysipelotrichi; o__Erysipelotrichales; f__Erysipelotrichaceae; g__Allobaculum; s__
268043	27.8544606253	0.00023365223148	0.000614049462001	0.100704111768	14.1428571429	159.857142857	0.285714285714	151.428571429	171.571428571	397.285714286	5.57142857143	144.428571429	k__Bacteria; p__Firmicutes; c__Clostridia; o__Clostridiales; f__Ruminococcaceae; g__Ruminococcus; s__
262416	27.8208259682	0.000236950780313	0.00061830451593	0.102125786315	0.0	7.0	0.0	0.0	106.285714286	252.428571429	0.0	63.2857142857	k__Bacteria; p__Firmicutes; c__Clostridia; o__Clostridiales; f__; g__; s__
356144	27.8088077336	0.000238140486414	0.00061830451593	0.102638549644	23339.2857143	39602.5714286	5406.57142857	28423.5714286	57922.2857143	2648.28571429	683.142857143	13136.0	k__Bacteria; p__Firmicutes; c__Bacilli; o__Lactobacillales; f__Lactobacillaceae; g__Lactobacillus; s__reuteri
424270	27.7501367802	0.000244033350757	0.000629810623811	0.105178374176	10.7142857143	768.428571429	1244.85714286	116.857142857	1130.71428571	1022.71428571	127.142857143	9.28571428571	k__Bacteria; p__Firmicutes; c__Clostridia; o__Clostridiales; f__Lachnospiraceae; g__Blautia; s__
193950	27.6222891154	0.000257375765036	0.000659555581435	0.11092895473	18.0	130.0	100.714285714	89.7142857143	144.857142857	122.571428571	7.57142857143	96.4285714286	k__Bacteria; p__Firmicutes; c__Clostridia; o__Clostridiales; f__Ruminococcaceae; g__; s__
349142	27.6043411383	0.000259305405743	0.000659555581435	0.111760629875	215.285714286	765.714285714	375.0	600.142857143	1457.85714286	525.0	29.8571428571	926.142857143	k__Bacteria; p__Firmicutes; c__Clostridia; o__Clostridiales; f__Lachnospiraceae; g__[Ruminococcus]; s__gnavus
455805	27.5965310172	0.000260149533281	0.000659555581435	0.112124448844	0.142857142857	11.7142857143	0.0	92.5714285714	65.5714285714	78.0	85.7142857143	66.7142857143	k__Bacteria; p__Firmicutes; c__Clostridia; o__Clostridiales; f__Ruminococcaceae; g__; s__
531675	27.4431713499	0.000277283394788	0.000698883878091	0.119509143154	21252.7142857	1.71428571429	4.14285714286	2.85714285714	2.0	1.14285714286	562.142857143	3.85714285714	k__Bacteria; p__Firmicutes; c__Clostridia; o__Clostridiales; f__Lachnospiraceae; g__Blautia; s__
354097	27.4146053882	0.000280595340132	0.000703119718587	0.120936591597	2.0	303.142857143	6.85714285714	1029.71428571	1241.57142857	3922.42857143	1.0	3312.28571429	k__Bacteria; p__Firmicutes; c__Clostridia; o__Clostridiales; f__; g__; s__
271705	27.3713447042	0.000285685211245	0.000711735988709	0.123130326047	0.571428571429	73.2857142857	11.2857142857	312.285714286	337.571428571	77.1428571429	4.0	103.142857143	k__Bacteria; p__Firmicutes; c__Clostridia; o__Clostridiales; f__; g__; s__
581079	27.1941273685	0.000307500793925	0.00075737670495	0.132532842182	1557.57142857	0.142857142857	5.14285714286	0.0	0.142857142857	0.285714285714	0.285714285714	0.285714285714	k__Bacteria; p__Firmicutes; c__Clostridia; o__Clostridiales; f__Ruminococcaceae; g__Oscillospira; s__
338133	27.1939804394	0.000307519543773	0.00075737670495	0.132540923366	22.1428571429	261.142857143	87.4285714286	423.142857143	269.857142857	464.714285714	62.2857142857	394.428571429	k__Bacteria; p__Firmicutes; c__Clostridia; o__Clostridiales; f__Ruminococcaceae; g__Oscillospira; s__
400739	27.0092145377	0.000332009687952	0.000813046451747	0.143096175507	9.57142857143	115.428571429	49.7142857143	194.857142857	29.0	25.4285714286	1.85714285714	60.5714285714	k__Bacteria; p__Firmicutes; c__Clostridia; o__Clostridiales; f__Lachnospiraceae; g__Dorea; s__
375892	26.9729040265	0.00033704319658	0.000820709704667	0.145265617726	14.4285714286	608.285714286	0.285714285714	193.571428571	303.428571429	254.571428571	33.4285714286	650.857142857	k__Bacteria; p__Firmicutes; c__Clostridia; o__Clostridiales; f__; g__; s__
273686	26.9347256871	0.000342416535051	0.000829109700039	0.147581526607	0.142857142857	98.8571428571	292.285714286	149.428571429	96.0	27.1428571429	0.142857142857	245.571428571	k__Bacteria; p__Firmicutes; c__Clostridia; o__Clostridiales; f__Lachnospiraceae; g__; s__
443620	26.7262915353	0.000373270885327	0.000895751866293	0.160879751576	1.42857142857	31.7142857143	5.0	62.0	29.5714285714	75.8571428571	0.0	313.142857143	k__Bacteria; p__Firmicutes; c__Clostridia; o__Clostridiales; f__Ruminococcaceae; g__Oscillospira; s__
269285	26.720953652	0.000374095907037	0.000895751866293	0.161235335933	7.71428571429	53.5714285714	179.428571429	228.0	261.142857143	153.571428571	295.428571429	408.428571429	k__Bacteria; p__Firmicutes; c__Clostridia; o__Clostridiales; f__Ruminococcaceae; g__; s__
348065	26.6732890389	0.000381542821583	0.000908535669073	0.164444956102	26.7142857143	1557.57142857	2758.85714286	13.4285714286	4.57142857143	161.285714286	6.14285714286	0.142857142857	k__Bacteria; p__Firmicutes; c__Clostridia; o__Clostridiales; f__; g__; s__
349798	26.6171810045	0.000390495699803	0.000924745311073	0.168303646615	2.85714285714	36.2857142857	8.42857142857	78.1428571429	24.8571428571	150.285714286	127.571428571	111.428571429	k__Bacteria; p__Firmicutes; c__Clostridia; o__Clostridiales; f__Ruminococcaceae; g__Oscillospira; s__
309133	26.5607750999	0.000399704086553	0.000941379569969	0.172272461304	30.8571428571	47.7142857143	1163.85714286	48.1428571429	32.0	32.4285714286	84.8571428571	30.7142857143	k__Bacteria; p__Firmicutes; c__Bacilli; o__Lactobacillales; f__Enterococcaceae; g__; s__
300607	26.5068369302	0.000408709001187	0.000957356410388	0.176153579511	79.7142857143	794.428571429	2195.14285714	430.714285714	1018.14285714	231.428571429	83.5714285714	5.42857142857	k__Bacteria; p__Firmicutes; c__Clostridia; o__Clostridiales; f__Lachnospiraceae; g__Blautia; s__
299295	26.3932094992	0.000428336056746	0.000997907245717	0.184612840458	28.0	508.428571429	18.2857142857	24.0	103.714285714	392.285714286	22.7142857143	0.0	k__Bacteria; p__Firmicutes; c__Erysipelotrichi; o__Erysipelotrichales; f__Erysipelotrichaceae; g__Coprobacillus; s__
1111191	26.3575066036	0.000434692082259	0.00100565169274	0.187352287454	86.7142857143	2375.85714286	70.2857142857	1045.0	213.428571429	1434.0	38.0	222.857142857	k__Bacteria; p__Firmicutes; c__Clostridia; o__Clostridiales; f__Lachnospiraceae; g__[Ruminococcus]; s__gnavus
516792	26.3484068025	0.000436326836527	0.00100565169274	0.188056866543	15721.7142857	2.14285714286	2.14285714286	1.28571428571	2.57142857143	0.428571428571	484.428571429	1.71428571429	k__Bacteria; p__Firmicutes; c__Clostridia; o__Clostridiales; f__Lachnospiraceae; g__Blautia; s__
348336	26.3137444886	0.000442609313704	0.00101470539472	0.190764614207	1.14285714286	107.0	125.428571429	76.1428571429	134.285714286	31.5714285714	6.71428571429	256.714285714	k__Bacteria; p__Firmicutes; c__Clostridia; o__Clostridiales; f__; g__; s__
348404	26.2453492573	0.000455267508744	0.00103820262576	0.196220296269	70.0	314.0	329.857142857	761.857142857	463.285714286	510.714285714	111.428571429	253.0	k__Bacteria; p__Firmicutes; c__Clostridia; o__Clostridiales; f__; g__; s__
312145	26.1864298712	0.000466456488465	0.00105377581356	0.201042746528	51.1428571429	68.0	5.0	352.0	123.142857143	65.5714285714	4.85714285714	45.5714285714	k__Bacteria; p__Firmicutes; c__Clostridia; o__Clostridiales; f__; g__; s__
272004	26.1836734694	0.000466986497425	0.00105377581356	0.20127118039	185.857142857	1011.42857143	1286.42857143	5071.71428571	1567.57142857	1306.71428571	426.857142857	6800.85714286	k__Bacteria; p__Firmicutes; c__Clostridia; o__Clostridiales; f__Ruminococcaceae; g__Oscillospira; s__
227788	26.1575464784	0.00047203972714	0.00105963084582	0.203449122397	0.142857142857	9.28571428571	0.285714285714	194.142857143	68.5714285714	33.2857142857	2.85714285714	206.0	k__Bacteria; p__Firmicutes; c__Clostridia; o__Clostridiales; f__; g__; s__
355305	26.0726271195	0.000488837666166	0.00109165302651	0.210689034117	92.2857142857	118.285714286	17.7142857143	94.7142857143	182.714285714	8.14285714286	2.42857142857	38.5714285714	k__Bacteria; p__Firmicutes; c__Bacilli; o__Lactobacillales; f__Lactobacillaceae; g__Lactobacillus; s__reuteri
397065	26.05964926	0.000491455994488	0.00109184295683	0.211817533624	10.2857142857	49.4285714286	74.4285714286	45.1428571429	71.4285714286	52.1428571429	5.57142857143	90.2857142857	k__Bacteria; p__Firmicutes; c__Clostridia; o__Clostridiales; f__Lachnospiraceae; g__Coprococcus; s__
355630	26.0384430562	0.000495764077828	0.00109370490897	0.213674317544	168.428571429	1.14285714286	212.857142857	0.428571428571	0.142857142857	0.0	40.8571428571	0.0	k__Bacteria; p__Firmicutes; c__Clostridia; o__Clostridiales; f__; g__; s__
1110135	26.0305877747	0.000497369285751	0.00109370490897	0.214366162159	27.5714285714	113.0	35.2857142857	104.285714286	98.7142857143	123.857142857	1.85714285714	163.142857143	k__Bacteria; p__Firmicutes; c__Clostridia; o__Clostridiales; f__Lachnospiraceae; g__; s__
319681	25.9461117017	0.000514957486565	0.0011266328767	0.22194667671	9.85714285714	0.0	148.857142857	131.857142857	0.0	0.142857142857	501.285714286	11.1428571429	k__Bacteria; p__Firmicutes; c__Clostridia; o__Clostridiales; f__Ruminococcaceae; g__Ruminococcus; s__
409686	25.8610460852	0.000533284952919	0.00116083744802	0.229845814708	66.0	219.571428571	1350.71428571	12.4285714286	87.2857142857	14.4285714286	39.4285714286	0.0	k__Bacteria; p__Firmicutes; c__Clostridia; o__Clostridiales; f__Lachnospiraceae; g__Dorea; s__
328257	25.8362405139	0.000538748851358	0.0011668379645	0.232200754935	86.8571428571	559.857142857	675.714285714	65.7142857143	246.428571429	323.142857143	312.857142857	62.1428571429	k__Bacteria; p__Firmicutes; c__Clostridia; o__Clostridiales; f__Dehalobacteriaceae; g__; s__
561676	25.783118664	0.00055063540419	0.00118661929603	0.237323859206	895.857142857	1161.0	358.714285714	391.0	1136.42857143	112.571428571	1.57142857143	32.4285714286	k__Bacteria; p__Firmicutes; c__Clostridia; o__Clostridiales; f__; g__; s__
449353	25.5741136538	0.000599951539899	0.00128258464839	0.258579113697	3.28571428571	62.8571428571	570.714285714	116.571428571	373.428571429	345.857142857	11.7142857143	216.285714286	k__Bacteria; p__Firmicutes; c__Clostridia; o__Clostridiales; f__Dehalobacteriaceae; g__Dehalobacterium; s__
3998909	25.5693745967	0.000601118559108	0.00128258464839	0.259082098976	1.42857142857	1273.28571429	3.14285714286	376.285714286	1243.57142857	1468.0	31.2857142857	1079.71428571	k__Bacteria; p__Firmicutes; c__Clostridia; o__Clostridiales; f__; g__; s__
186122	25.5146048804	0.000614768541232	0.00130132301401	0.264965241271	0.714285714286	20.2857142857	37.7142857143	99.7142857143	169.142857143	55.5714285714	0.714285714286	94.0	k__Bacteria; p__Firmicutes; c__Clostridia; o__Clostridiales; f__Lachnospiraceae; g__; s__
194287	25.5099624447	0.000615939431226	0.00130132301401	0.265469894859	73921.8571429	6.71428571429	5.28571428571	7.0	10.1428571429	4.85714285714	2243.42857143	10.8571428571	k__Bacteria; p__Firmicutes; c__Clostridia; o__Clostridiales; f__Ruminococcaceae; g__; s__
213147	25.4923439743	0.000620403001588	0.00130435948139	0.267393693684	1296.57142857	1129.0	409.571428571	2951.85714286	2726.71428571	3646.85714286	692.142857143	2891.42857143	k__Bacteria; p__Bacteroidetes; c__Bacteroidia; o__Bacteroidales; f__S24-7; g__; s__
214450	25.3243887778	0.000664578128389	0.00139045229775	0.286433173336	5074.42857143	2372.85714286	327.428571429	27.0	942.571428571	327.714285714	14.0	733.285714286	k__Bacteria; p__Firmicutes; c__Clostridia; o__Clostridiales; f__; g__; s__
214919	25.2943660803	0.000672793236009	0.0014008400228	0.28997388472	1681.0	288.142857143	4465.14285714	211.142857143	252.142857143	1217.57142857	2753.85714286	323.285714286	k__Bacteria; p__Firmicutes; c__Bacilli; o__Turicibacterales; f__Turicibacteraceae; g__Turicibacter; s__
339718	25.2565361089	0.000683286526676	0.001414954102	0.294496492997	0.142857142857	118.857142857	222.142857143	235.857142857	23.0	1231.14285714	75.2857142857	2152.42857143	k__Bacteria; p__Firmicutes; c__Clostridia; o__Clostridiales; f__; g__; s__
356226	25.2463550873	0.000686137836007	0.001414954102	0.295725407319	373.428571429	248.142857143	28.7142857143	340.0	409.571428571	216.285714286	890.857142857	308.428571429	k__Bacteria; p__Bacteroidetes; c__Bacteroidia; o__Bacteroidales; f__S24-7; g__; s__
556247	25.1498520312	0.00071375043305	0.00146488779354	0.307626436644	156.0	137.857142857	84.8571428571	17.0	12.5714285714	8.57142857143	114.142857143	4.0	k__Bacteria; p__Firmicutes; c__Clostridia; o__Clostridiales; f__; g__; s__
1110378	25.0665950591	0.000738445916521	0.00150838952616	0.31827019002	171.0	511.714285714	271.714285714	801.428571429	790.142857143	1864.0	209.285714286	717.428571429	k__Bacteria; p__Firmicutes; c__Clostridia; o__Clostridiales; f__Ruminococcaceae; g__Oscillospira; s__
408877	24.8565442649	0.000804532198039	0.00163562913847	0.346753377355	8.71428571429	2.71428571429	0.285714285714	11.2857142857	18.4285714286	563.428571429	1.28571428571	19.4285714286	k__Bacteria; p__Firmicutes; c__Clostridia; o__Clostridiales; f__; g__; s__
417981	24.6700911626	0.00086802463265	0.00175642543039	0.374118616672	151.0	202.714285714	52.2857142857	360.0	386.285714286	345.571428571	39.0	344.571428571	k__Bacteria; p__Firmicutes; c__Clostridia; o__Clostridiales; f__[Mogibacteriaceae]; g__; s__
343906	24.6165598792	0.000887143080251	0.00178672274574	0.382358667588	0.142857142857	5.71428571429	0.714285714286	252.571428571	11.0	84.2857142857	25.7142857143	215.571428571	k__Bacteria; p__Firmicutes; c__Clostridia; o__Clostridiales; f__Lachnospiraceae; g__; s__
1107586	24.6042873753	0.000891583914269	0.00178731473047	0.38427266705	38.0	154.0	45.2857142857	153.571428571	120.285714286	159.571428571	7.0	106.714285714	k__Bacteria; p__Firmicutes; c__Clostridia; o__Clostridiales; f__Lachnospiraceae; g__Coprococcus; s__
319909	24.4825469498	0.000936831693907	0.00186932620405	0.403774460074	10.0	8.71428571429	1.71428571429	426.0	138.714285714	71.8571428571	0.857142857143	41.5714285714	k__Bacteria; p__Firmicutes; c__Clostridia; o__Clostridiales; f__; g__; s__
348376	24.4188909406	0.000961378355424	0.00190946576584	0.414354071188	9.71428571429	1.57142857143	2.57142857143	531.857142857	9.14285714286	300.428571429	29.4285714286	102.714285714	k__Bacteria; p__Firmicutes; c__Clostridia; o__Clostridiales; f__Lachnospiraceae; g__[Ruminococcus]; s__gnavus
275339	24.3346386336	0.000994837382481	0.0019668573938	0.428774911849	574.428571429	496.0	188.0	1323.57142857	1291.71428571	1555.28571429	336.142857143	1313.14285714	k__Bacteria; p__Bacteroidetes; c__Bacteroidia; o__Bacteroidales; f__S24-7; g__; s__
2051608	24.2331969032	0.00103663727481	0.00204014002485	0.446790665441	4.42857142857	54.0	83.5714285714	83.1428571429	89.2857142857	49.7142857143	7.42857142857	89.4285714286	k__Bacteria; p__Firmicutes; c__Clostridia; o__Clostridiales; f__Lachnospiraceae; g__; s__
339417	24.1426648074	0.00107538965897	0.00210678610463	0.463492943018	1.85714285714	382.142857143	356.142857143	10.1428571429	2.71428571429	1.14285714286	0.285714285714	0.142857142857	k__Bacteria; p__Firmicutes; c__Clostridia; o__Clostridiales; f__Lachnospiraceae; g__; s__
189279	24.0833426979	0.00110154745629	0.00214826675864	0.47476695366	39.1428571429	25.0	13.0	81.8571428571	61.1428571429	111.714285714	13.8571428571	170.142857143	k__Bacteria; p__Firmicutes; c__Clostridia; o__Clostridiales; f__Clostridiaceae; g__; s__
305288	24.0322234157	0.00112458671833	0.0021782593104	0.484696875599	1572.0	3881.28571429	7901.14285714	2427.85714286	5254.28571429	1473.42857143	656.857142857	1571.28571429	k__Bacteria; p__Firmicutes; c__Clostridia; o__Clostridiales; f__Clostridiaceae; g__Clostridium; s__
361853	24.0268528464	0.00112703439958	0.0021782593104	0.485751826219	2899.0	3202.71428571	1925.42857143	848.285714286	2939.14285714	2220.0	22883.1428571	1103.42857143	k__Bacteria; p__Verrucomicrobia; c__Verrucomicrobiae; o__Verrucomicrobiales; f__Verrucomicrobiaceae; g__Akkermansia; s__muciniphila
527709	24.0093388545	0.00113505280452	0.0021839632087	0.48920775875	357.857142857	34.8571428571	12.5714285714	13.1428571429	21.5714285714	143.571428571	43.5714285714	0.0	k__Bacteria; p__Firmicutes; c__Clostridia; o__Clostridiales; f__Lachnospiraceae; g__; s__
272953	23.9831671371	0.00114713904875	0.00219740857783	0.494416930013	37.0	51.5714285714	14.5714285714	438.142857143	841.571428571	350.428571429	46.2857142857	500.0	k__Bacteria; p__Firmicutes; c__Clostridia; o__Clostridiales; f__Ruminococcaceae; g__Oscillospira; s__
4296217	23.9481965566	0.00116348528608	0.00221885910752	0.501462158299	49.7142857143	254.142857143	746.714285714	12.8571428571	11.1428571429	36.1428571429	26.0	8.14285714286	k__Bacteria; p__Firmicutes; c__Clostridia; o__Clostridiales; f__Lachnospiraceae; g__Blautia; s__
263390	23.795355659	0.00123764090924	0.00234321612418	0.533423231884	27.2857142857	142.142857143	0.714285714286	729.857142857	247.714285714	91.7142857143	127.142857143	269.0	k__Bacteria; p__Firmicutes; c__Clostridia; o__Clostridiales; f__; g__; s__
275974	23.791506725	0.00123956676639	0.00234321612418	0.534253276313	24.5714285714	21.2857142857	0.285714285714	505.857142857	57.7142857143	84.1428571429	4.28571428571	32.5714285714	k__Bacteria; p__Actinobacteria; c__Coriobacteriia; o__Coriobacteriales; f__Coriobacteriaceae; g__Adlercreutzia; s__
336632	23.7242526053	0.00127369480016	0.00239721597759	0.548962458868	92.8571428571	97.5714285714	60.2857142857	24.8571428571	87.1428571429	67.4285714286	675.0	34.7142857143	k__Bacteria; p__Verrucomicrobia; c__Verrucomicrobiae; o__Verrucomicrobiales; f__Verrucomicrobiaceae; g__Akkermansia; s__muciniphila
274106	23.6587915955	0.00130779421914	0.00245069264544	0.563659308451	390.0	417.857142857	0.428571428571	981.285714286	809.0	148.285714286	20.7142857143	42.1428571429	k__Bacteria; p__Firmicutes; c__Clostridia; o__Clostridiales; f__; g__; s__
408513	23.5437625755	0.00136988811246	0.00254295880257	0.590421776468	11.2857142857	55.1428571429	29.0	107.285714286	41.2857142857	150.142857143	174.0	129.428571429	k__Bacteria; p__Firmicutes; c__Clostridia; o__Clostridiales; f__Ruminococcaceae; g__Oscillospira; s__
459276	23.5434384558	0.0013700670817	0.00254295880257	0.590498912214	0.428571428571	67.5714285714	0.0	29.5714285714	43.5714285714	9.0	118.857142857	270.285714286	k__Bacteria; p__Firmicutes; c__Clostridia; o__Clostridiales; f__; g__; s__
291823	23.5273899033	0.00137895724496	0.00254295880257	0.594330572577	6114.57142857	1349.71428571	149.142857143	224.285714286	931.142857143	636.0	3915.85714286	70.5714285714	k__Bacteria; p__Firmicutes; c__Clostridia; o__Clostridiales; f__Lachnospiraceae; g__; s__
804526	23.5243780833	0.00138063192529	0.00254295880257	0.595052359801	239.142857143	125.714285714	0.285714285714	0.857142857143	44.2857142857	38.8571428571	177.714285714	0.142857142857	k__Bacteria; p__Firmicutes; c__Clostridia; o__Clostridiales; f__Lachnospiraceae; g__Coprococcus; s__
828435	23.4430943301	0.00142658663098	0.00261642058702	0.614858837951	0.142857142857	1.14285714286	2.85714285714	294.857142857	96.8571428571	9.57142857143	0.857142857143	41.8571428571	k__Bacteria; p__Firmicutes; c__Erysipelotrichi; o__Erysipelotrichales; f__Erysipelotrichaceae; g__; s__
192079	23.3968799433	0.00145337725583	0.00265426100535	0.626405597262	1955.85714286	747.0	0.571428571429	1186.85714286	2346.71428571	2264.14285714	0.571428571429	624.857142857	k__Bacteria; p__Firmicutes; c__Clostridia; o__Clostridiales; f__Ruminococcaceae; g__Ruminococcus; s__
300990	23.3088296758	0.00150578705106	0.00273837223209	0.648994219005	8.28571428571	29.0	39.5714285714	12.2857142857	14.2857142857	10.8571428571	345.571428571	2.71428571429	k__Bacteria; p__Firmicutes; c__Clostridia; o__Clostridiales; f__; g__; s__
268352	23.2626550365	0.00153400455548	0.00277796623281	0.66115596341	83.8571428571	360.142857143	163.0	44.7142857143	108.714285714	96.2857142857	0.285714285714	36.5714285714	k__Bacteria; p__Firmicutes; c__Erysipelotrichi; o__Erysipelotrichales; f__Erysipelotrichaceae; g__Allobaculum; s__
316539	23.2193636905	0.00156092866606	0.00281489646474	0.672760255074	5649.28571429	3065.42857143	4688.14285714	214.142857143	856.857142857	1087.71428571	2379.14285714	221.142857143	k__Bacteria; p__Firmicutes; c__Clostridia; o__Clostridiales; f__Ruminococcaceae; g__; s__
826624	23.2067522223	0.00156885850352	0.00281740839591	0.676178015019	4.0	98.8571428571	1.0	194.714285714	57.5714285714	122.285714286	4399.57142857	1077.71428571	k__Bacteria; p__Firmicutes; c__Clostridia; o__Clostridiales; f__; g__; s__
575407	23.1739928618	0.00158964115807	0.0028428852246	0.685135339128	353.0	360.714285714	228.571428571	99.5714285714	329.571428571	248.285714286	2561.42857143	134.142857143	k__Bacteria; p__Verrucomicrobia; c__Verrucomicrobiae; o__Verrucomicrobiales; f__Verrucomicrobiaceae; g__Akkermansia; s__muciniphila
352789	23.0823713817	0.00164920346923	0.00293721774892	0.710806695238	18.1428571429	183.142857143	294.428571429	406.428571429	266.285714286	290.428571429	401.571428571	270.0	k__Bacteria; p__Bacteroidetes; c__Bacteroidia; o__Bacteroidales; f__S24-7; g__; s__
272328	22.9801347147	0.00171823928214	0.00304757666915	0.740561130602	22.8571428571	48.8571428571	75.2857142857	70.2857142857	68.0	69.2857142857	22.0	59.0	k__Bacteria; p__Firmicutes; c__Clostridia; o__Clostridiales; f__; g__; s__
329191	22.9281052942	0.00175444714127	0.00309904392576	0.756166717886	0.714285714286	1258.0	0.428571428571	9.42857142857	187.285714286	136.714285714	0.571428571429	0.142857142857	k__Bacteria; p__Firmicutes; c__Clostridia; o__Clostridiales; f__Ruminococcaceae; g__; s__
198170	22.8691727264	0.00179635846377	0.00316012448116	0.774230497883	276.142857143	142.0	3.57142857143	138.571428571	125.428571429	92.0	6.0	44.0	k__Bacteria; p__Firmicutes; c__Clostridia; o__Clostridiales; f__Ruminococcaceae; g__; s__
562376	22.7106960685	0.00191396662612	0.00335333177179	0.82491961586	3.71428571429	12.4285714286	67.8571428571	56.5714285714	46.4285714286	100.428571429	74.1428571429	53.1428571429	k__Bacteria; p__Firmicutes; c__Clostridia; o__Clostridiales; f__; g__; s__
314188	22.6849023233	0.00193380608789	0.00337437418576	0.833470423882	6.71428571429	237.857142857	25.2857142857	170.714285714	380.285714286	166.857142857	0.285714285714	157.142857143	k__Bacteria; p__Firmicutes; c__Clostridia; o__Clostridiales; f__; g__; s__
262554	22.5034439299	0.00207915508724	0.00361337033307	0.8961158426	5.85714285714	40.4285714286	35.4285714286	144.285714286	54.4285714286	99.0	35.5714285714	109.714285714	k__Bacteria; p__Firmicutes; c__Clostridia; o__Clostridiales; f__Ruminococcaceae; g__; s__
263165	22.4497470258	0.00212417154423	0.00367677885768	0.915517935563	10.7142857143	79.1428571429	26.5714285714	194.0	146.0	105.857142857	139.0	424.571428571	k__Bacteria; p__Firmicutes; c__Clostridia; o__Clostridiales; f__Ruminococcaceae; g__Oscillospira; s__
228601	21.9334049409	0.00260844009048	0.00449695071598	1.0	15133.8571429	1060.71428571	13.4285714286	5166.42857143	2315.85714286	2499.57142857	1476.85714286	5460.85714286	k__Bacteria; p__Bacteroidetes; c__Bacteroidia; o__Bacteroidales; f__Bacteroidaceae; g__Bacteroides; s__
279026	21.9131113984	0.00262951984092	0.00451523128063	1.0	13.0	282.285714286	430.714285714	153.571428571	697.571428571	202.285714286	10.8571428571	1646.42857143	k__Bacteria; p__Firmicutes; c__Clostridia; o__Clostridiales; f__Lachnospiraceae; g__[Ruminococcus]; s__gnavus
348088	21.7894736842	0.00276157470227	0.00472316943126	1.0	396.142857143	407.142857143	79.7142857143	932.0	1466.14285714	408.428571429	1110.42857143	309.857142857	k__Bacteria; p__Bacteroidetes; c__Bacteroidia; o__Bacteroidales; f__S24-7; g__; s__
193859	21.6980919765	0.00286330140859	0.00487779805179	1.0	469.428571429	39.8571428571	0.714285714286	162.142857143	87.8571428571	85.8571428571	62.2857142857	196.571428571	k__Bacteria; p__Bacteroidetes; c__Bacteroidia; o__Bacteroidales; f__Bacteroidaceae; g__Bacteroides; s__
291090	21.6709876814	0.00289416854569	0.00491097103619	1.0	2582.14285714	3725.85714286	344.428571429	4692.57142857	3975.57142857	4335.85714286	340.285714286	1907.14285714	k__Bacteria; p__Bacteroidetes; c__Bacteroidia; o__Bacteroidales; f__Porphyromonadaceae; g__Parabacteroides; s__distasonis
519970	21.6288315195	0.00294282119975	0.00497394485134	1.0	40.4285714286	555.571428571	16.4285714286	213.857142857	547.428571429	1106.14285714	4.28571428571	122.142857143	k__Bacteria; p__Firmicutes; c__Clostridia; o__Clostridiales; f__Lachnospiraceae; g__; s__
278563	21.6038635822	0.00297201083268	0.00500365886283	1.0	0.285714285714	171.571428571	1.14285714286	1902.71428571	445.857142857	245.285714286	0.571428571429	1403.57142857	k__Bacteria; p__Firmicutes; c__Clostridia; o__Clostridiales; f__; g__; s__
269019	21.5608682698	0.00302293701119	0.00505783961255	1.0	9.42857142857	33.4285714286	122.0	261.428571429	524.142857143	153.571428571	61.7142857143	203.571428571	k__Bacteria; p__Firmicutes; c__Clostridia; o__Clostridiales; f__Ruminococcaceae; g__Oscillospira; s__
195143	21.5569143013	0.00302766269151	0.00505783961255	1.0	73.4285714286	137.0	307.428571429	84.0	187.142857143	56.7142857143	34.5714285714	70.7142857143	k__Bacteria; p__Firmicutes; c__Clostridia; o__Clostridiales; f__Clostridiaceae; g__Clostridium; s__
2286580	21.4785183569	0.00312285588543	0.00519672156997	1.0	0.285714285714	87.7142857143	295.571428571	118.0	207.428571429	350.0	365.428571429	283.0	k__Bacteria; p__Tenericutes; c__Mollicutes; o__RF39; f__; g__; s__
372906	21.3091485738	0.00333854971369	0.00553428817923	1.0	167.857142857	47.8571428571	105.571428571	45.2857142857	163.571428571	55.2857142857	10.2857142857	27.0	k__Bacteria; p__Firmicutes; c__Clostridia; o__Clostridiales; f__Lachnospiraceae; g__[Ruminococcus]; s__gnavus
350367	21.2649736905	0.00339714489009	0.00560984462693	1.0	15.2857142857	893.571428571	1.14285714286	0.0	101.857142857	49.2857142857	36.2857142857	0.142857142857	k__Bacteria; p__Firmicutes; c__Clostridia; o__Clostridiales; f__Ruminococcaceae; g__; s__
276149	21.1396348013	0.00356888840835	0.00587095764885	1.0	1775.57142857	1979.0	378.571428571	1382.71428571	1980.28571429	1592.57142857	332.142857143	1800.0	k__Bacteria; p__Bacteroidetes; c__Bacteroidia; o__Bacteroidales; f__Porphyromonadaceae; g__Parabacteroides; s__
329073	21.0770079748	0.00365783097159	0.0059943922006	1.0	78.0	190.285714286	472.428571429	118.285714286	249.714285714	77.2857142857	95.8571428571	78.8571428571	k__Bacteria; p__Firmicutes; c__Clostridia; o__Clostridiales; f__Clostridiaceae; g__Clostridium; s__
4383135	21.0042265427	0.00376389961027	0.00614485125767	1.0	2302.71428571	66.0	0.142857142857	5.71428571429	92.8571428571	65.1428571429	9153.71428571	2.42857142857	k__Bacteria; p__Firmicutes; c__Clostridia; o__Clostridiales; f__; g__; s__
302865	20.9916276887	0.00378256123146	0.00615201468211	1.0	210.285714286	60.4285714286	16.4285714286	43.4285714286	30.4285714286	18.8571428571	99.8571428571	10.2857142857	k__Bacteria; p__Firmicutes; c__Clostridia; o__Clostridiales; f__Lachnospiraceae; g__; s__
336817	20.980220306	0.00379953545397	0.00615639015287	1.0	5280.85714286	2052.28571429	3057.85714286	1713.85714286	4897.28571429	2725.14285714	329.857142857	1512.0	k__Bacteria; p__Firmicutes; c__Clostridia; o__Clostridiales; f__; g__; s__
385545	20.930330802	0.00387464366798	0.00625457461011	1.0	1.71428571429	4943.57142857	8.28571428571	269.285714286	1801.14285714	2385.42857143	6.14285714286	3449.42857143	k__Bacteria; p__Firmicutes; c__Clostridia; o__Clostridiales; f__; g__; s__
591405	20.8706448226	0.00396639405037	0.00637879043175	1.0	158.142857143	979.571428571	287.571428571	1925.57142857	1429.57142857	625.714285714	3542.14285714	511.714285714	k__Bacteria; p__Firmicutes; c__Clostridia; o__Clostridiales; f__; g__; s__
1109247	20.851099748	0.00399689458127	0.00640394633653	1.0	31.8571428571	8.14285714286	290.428571429	119.857142857	8.71428571429	7.71428571429	94.2857142857	163.142857143	k__Bacteria; p__Proteobacteria; c__Gammaproteobacteria; o__Enterobacteriales; f__Enterobacteriaceae; g__; s__
1107652	20.7493664953	0.00415936149987	0.0066395733572	1.0	349.142857143	546.142857143	724.285714286	491.142857143	677.0	804.285714286	84.4285714286	512.857142857	k__Bacteria; p__Bacteroidetes; c__Bacteroidia; o__Bacteroidales; f__Rikenellaceae; g__; s__
42372	20.7005753921	0.00423953483696	0.00674258123516	1.0	561.142857143	107.714285714	409.714285714	92.4285714286	12.1428571429	51.5714285714	18.4285714286	9.14285714286	k__Bacteria; p__Firmicutes; c__Erysipelotrichi; o__Erysipelotrichales; f__Erysipelotrichaceae; g__[Eubacterium]; s__dolichum
346870	20.597874917	0.00441321678217	0.00699300159234	1.0	532.428571429	200.142857143	24.0	208.714285714	182.857142857	276.0	97.1428571429	90.4285714286	k__Bacteria; p__Bacteroidetes; c__Bacteroidia; o__Bacteroidales; f__S24-7; g__; s__
264941	20.5843179377	0.00443665265324	0.00700438569064	1.0	199.285714286	898.857142857	583.857142857	1711.42857143	1363.85714286	1771.57142857	1242.71428571	3289.57142857	k__Bacteria; p__Firmicutes; c__Clostridia; o__Clostridiales; f__Ruminococcaceae; g__Oscillospira; s__
271045	20.4110029977	0.00474709400881	0.00746714422553	1.0	49.0	38.1428571429	1.28571428571	1246.42857143	327.285714286	78.7142857143	209.428571429	231.142857143	k__Bacteria; p__Firmicutes; c__Clostridia; o__Clostridiales; f__Lachnospiraceae; g__; s__
187654	20.3871188763	0.0047914911619	0.00750957342101	1.0	1.28571428571	51.7142857143	36.4285714286	329.285714286	301.714285714	334.142857143	25.4285714286	541.428571429	k__Bacteria; p__Firmicutes; c__Clostridia; o__Clostridiales; f__; g__; s__
262101	20.1927388887	0.00516807571445	0.00807043707582	1.0	59.5714285714	183.714285714	67.7142857143	21.5714285714	55.5714285714	50.5714285714	0.571428571429	16.1428571429	k__Bacteria; p__Firmicutes; c__Erysipelotrichi; o__Erysipelotrichales; f__Erysipelotrichaceae; g__Allobaculum; s__
174170	20.1416210226	0.00527177204	0.00818969812803	1.0	34.5714285714	53.7142857143	309.428571429	0.571428571429	10.5714285714	0.142857142857	0.0	0.0	k__Bacteria; p__Firmicutes; c__Clostridia; o__Clostridiales; f__Lachnospiraceae; g__; s__
580629	20.1364124597	0.00528245030068	0.00818969812803	1.0	172.428571429	1882.0	8096.71428571	8785.14285714	7379.57142857	14836.4285714	8803.42857143	10685.2857143	k__Bacteria; p__Bacteroidetes; c__Bacteroidia; o__Bacteroidales; f__Bacteroidaceae; g__Bacteroides; s__
295144	20.0927425442	0.00537280652938	0.00829992693248	1.0	9.42857142857	680.714285714	0.0	0.285714285714	89.0	31.5714285714	31.0	0.0	k__Bacteria; p__Firmicutes; c__Clostridia; o__Clostridiales; f__Ruminococcaceae; g__; s__
381666	19.8881074481	0.00581650725685	0.00895326652751	1.0	14.4285714286	74.4285714286	93.1428571429	182.0	100.571428571	132.428571429	816.857142857	318.714285714	k__Bacteria; p__Cyanobacteria; c__4C0d-2; o__YS2; f__; g__; s__
353782	19.8686247601	0.00586055137911	0.0089889595886	1.0	206.857142857	178.0	16.0	228.571428571	189.285714286	202.0	22.1428571429	91.8571428571	k__Bacteria; p__Bacteroidetes; c__Bacteroidia; o__Bacteroidales; f__Bacteroidaceae; g__Bacteroides; s__
264456	19.7676449911	0.00609404844874	0.00931395348017	1.0	0.0	33.5714285714	59.2857142857	61.0	101.714285714	0.0	0.0	272.571428571	k__Bacteria; p__Firmicutes; c__Clostridia; o__Clostridiales; f__; g__; s__
245324	19.7342755458	0.0061731663001	0.00940153595527	1.0	45.2857142857	22.5714285714	4.42857142857	69.7142857143	42.8571428571	39.4285714286	1671.85714286	52.8571428571	k__Bacteria; p__Actinobacteria; c__Coriobacteriia; o__Coriobacteriales; f__Coriobacteriaceae; g__Adlercreutzia; s__
355746	19.6129151958	0.00646935832006	0.00981793463361	1.0	1595.85714286	485.857142857	169.142857143	1010.85714286	587.571428571	718.571428571	897.857142857	718.142857143	k__Bacteria; p__Bacteroidetes; c__Bacteroidia; o__Bacteroidales; f__S24-7; g__; s__
269814	19.5888792321	0.00652962688596	0.00987462872929	1.0	268.571428571	314.142857143	1416.57142857	1372.42857143	148.714285714	957.142857143	201.714285714	1809.71428571	k__Bacteria; p__Firmicutes; c__Clostridia; o__Clostridiales; f__Ruminococcaceae; g__Oscillospira; s__
161762	19.5605411433	0.00660137910291	0.0099482321446	1.0	83.4285714286	49.8571428571	1.71428571429	260.428571429	18.5714285714	104.571428571	70.0	29.4285714286	k__Bacteria; p__Firmicutes; c__Clostridia; o__Clostridiales; f__Ruminococcaceae; g__Ruminococcus; s__
1105751	19.5336891293	0.00667007043681	0.010016725987	1.0	206.571428571	310.571428571	630.142857143	546.857142857	378.285714286	346.857142857	130.285714286	956.428571429	k__Bacteria; p__Firmicutes; c__Clostridia; o__Clostridiales; f__Lachnospiraceae; g__; s__
191502	19.503983177	0.00674686628993	0.0100968728158	1.0	1135.14285714	74.8571428571	9.0	5.85714285714	41.5714285714	3.14285714286	29.8571428571	2.14285714286	k__Bacteria; p__Firmicutes; c__Clostridia; o__Clostridiales; f__; g__; s__
4402077	19.4569209781	0.00687028114896	0.0102459902256	1.0	1.28571428571	178.428571429	0.571428571429	979.714285714	35.0	71.7142857143	2054.71428571	268.857142857	k__Bacteria; p__Firmicutes; c__Clostridia; o__Clostridiales; f__; g__; s__
311042	19.4445917004	0.00690297152837	0.0102592438922	1.0	0.142857142857	29.5714285714	315.285714286	295.0	110.857142857	128.714285714	0.142857142857	1057.42857143	k__Bacteria; p__Firmicutes; c__Clostridia; o__Clostridiales; f__Lachnospiraceae; g__; s__
167187	19.4243051579	0.00695708700807	0.0103041391769	1.0	0.0	64.1428571429	3444.42857143	3.14285714286	35.1428571429	32.1428571429	1.0	0.142857142857	k__Bacteria; p__Firmicutes; c__Clostridia; o__Clostridiales; f__Lachnospiraceae; g__Dorea; s__
4446732	19.3999033542	0.00702272250931	0.0103657308271	1.0	13.5714285714	47.1428571429	0.0	165.0	129.714285714	166.285714286	33.4285714286	33.0	k__Bacteria; p__Tenericutes; c__Mollicutes; o__RF39; f__; g__; s__
354957	19.3816443354	0.00707222554664	0.0103841685527	1.0	0.0	3.28571428571	0.142857142857	41.8571428571	1075.85714286	57.7142857143	0.0	35.7142857143	k__Bacteria; p__Firmicutes; c__Clostridia; o__Clostridiales; f__; g__; s__
352843	19.3754097077	0.00708920554529	0.0103841685527	1.0	767.428571429	292.285714286	317.714285714	147.571428571	1699.14285714	200.714285714	40.8571428571	124.857142857	k__Bacteria; p__Firmicutes; c__Clostridia; o__Clostridiales; f__; g__; s__
264940	19.3687109003	0.00710749355696	0.0103841685527	1.0	80.7142857143	280.0	125.142857143	35.8571428571	109.714285714	79.5714285714	0.428571428571	30.4285714286	k__Bacteria; p__Firmicutes; c__Erysipelotrichi; o__Erysipelotrichales; f__Erysipelotrichaceae; g__Allobaculum; s__
276798	19.3214579659	0.00723779455376	0.0105388157185	1.0	0.0	43.8571428571	225.142857143	148.285714286	245.285714286	89.2857142857	0.0	1228.14285714	k__Bacteria; p__Firmicutes; c__Clostridia; o__Clostridiales; f__; g__; s__
185604	19.3058154019	0.00728143453454	0.0105666608902	1.0	256.571428571	82.8571428571	6.42857142857	84.4285714286	76.5714285714	75.2857142857	13.2857142857	31.4285714286	k__Bacteria; p__Bacteroidetes; c__Bacteroidia; o__Bacteroidales; f__Bacteroidaceae; g__Bacteroides; s__
269401	19.2805131761	0.00735256084917	0.010634072906	1.0	46.7142857143	158.285714286	92.7142857143	114.0	135.571428571	109.714285714	19.0	44.0	k__Bacteria; p__Firmicutes; c__Clostridia; o__Clostridiales; f__Ruminococcaceae; g__Oscillospira; s__
193279	19.2485096161	0.00744348494947	0.0107295719506	1.0	526.714285714	687.428571429	1818.0	1536.28571429	782.714285714	713.285714286	1298.28571429	378.285714286	k__Bacteria; p__Actinobacteria; c__Coriobacteriia; o__Coriobacteriales; f__Coriobacteriaceae; g__Adlercreutzia; s__
515299	19.1128866333	0.00784096987832	0.0112648600585	1.0	449.285714286	197.857142857	62.4285714286	11.0	15.7142857143	37.7142857143	60.7142857143	5.14285714286	k__Bacteria; p__Firmicutes; c__Clostridia; o__Clostridiales; f__; g__; s__
338258	18.9785177229	0.00825490336739	0.0118201440244	1.0	708.857142857	2457.28571429	2444.14285714	1785.71428571	3149.14285714	2623.57142857	884.428571429	2773.14285714	k__Bacteria; p__Bacteroidetes; c__Bacteroidia; o__Bacteroidales; f__S24-7; g__; s__
267478	18.9512015332	0.00834158913522	0.0119047182691	1.0	0.0	24.0	43.0	46.8571428571	87.5714285714	0.0	0.0	293.571428571	k__Bacteria; p__Firmicutes; c__Clostridia; o__Clostridiales; f__Lachnospiraceae; g__; s__
405780	18.8452344213	0.00868623430711	0.0123556666217	1.0	30.4285714286	80.2857142857	4.42857142857	210.428571429	39.8571428571	99.7142857143	81.8571428571	17.0	k__Bacteria; p__Firmicutes; c__Clostridia; o__Clostridiales; f__Ruminococcaceae; g__Ruminococcus; s__
270984	18.8008572113	0.00883460073406	0.0124885558272	1.0	242.571428571	86.0	6.42857142857	121.142857143	48.4285714286	157.0	13.2857142857	84.0	k__Bacteria; p__Bacteroidetes; c__Bacteroidia; o__Bacteroidales; f__S24-7; g__; s__
316925	18.7999648255	0.00883760911207	0.0124885558272	1.0	11.0	80.5714285714	40.0	92.4285714286	134.285714286	135.428571429	210.714285714	97.7142857143	k__Bacteria; p__Firmicutes; c__Clostridia; o__Clostridiales; f__Ruminococcaceae; g__Oscillospira; s__
1105981	18.7336342425	0.00906400032386	0.0127666148352	1.0	0.571428571429	1072.57142857	1.57142857143	89.8571428571	2801.85714286	7024.28571429	16.5714285714	321.857142857	k__Bacteria; p__Firmicutes; c__Clostridia; o__Clostridiales; f__Lachnospiraceae; g__; s__
211706	18.6960582805	0.00919471386864	0.0129085396657	1.0	1296.0	1.57142857143	13.1428571429	5.0	2.85714285714	25.7142857143	53.8571428571	7.14285714286	k__Bacteria; p__Bacteroidetes; c__Bacteroidia; o__Bacteroidales; f__Bacteroidaceae; g__Bacteroides; s__
198190	18.5800214823	0.00960990403464	0.0134043464401	1.0	4047.71428571	2057.28571429	199.857142857	2274.71428571	1928.85714286	2140.71428571	288.714285714	997.0	k__Bacteria; p__Bacteroidetes; c__Bacteroidia; o__Bacteroidales; f__Porphyromonadaceae; g__Parabacteroides; s__distasonis
217100	18.5789473684	0.00961383020819	0.0134043464401	1.0	921.0	1395.42857143	479.0	1034.85714286	1542.71428571	2321.42857143	323.428571429	1147.14285714	k__Bacteria; p__Bacteroidetes; c__Bacteroidia; o__Bacteroidales; f__S24-7; g__; s__
180834	18.5714774968	0.00964117725389	0.0134043464401	1.0	233.714285714	24.4285714286	4.42857142857	23.2857142857	72.7142857143	29.1428571429	560.0	9.42857142857	k__Bacteria; p__Bacteroidetes; c__Bacteroidia; o__Bacteroidales; f__Bacteroidaceae; g__Bacteroides; s__
270391	18.3832813347	0.0103553431343	0.0143509739257	1.0	1139.71428571	1216.14285714	938.142857143	2991.71428571	4151.85714286	4409.42857143	3223.14285714	2800.85714286	k__Bacteria; p__Bacteroidetes; c__Bacteroidia; o__Bacteroidales; f__Rikenellaceae; g__; s__
343183	18.2852615922	0.0107471542399	0.0148462290943	1.0	0.0	17.5714285714	74.7142857143	38.1428571429	80.1428571429	647.0	2.0	153.571428571	k__Bacteria; p__Firmicutes; c__Clostridia; o__Clostridiales; f__; g__; s__
338626	18.0537323037	0.0117299107219	0.0161520495883	1.0	117.0	83.0	227.0	0.0	0.142857142857	0.0	205.857142857	0.0	k__Bacteria; p__Firmicutes; c__Clostridia; o__Clostridiales; f__Lachnospiraceae; g__Blautia; s__
264352	18.0272004218	0.0118478803832	0.0162625364496	1.0	5199.42857143	1739.0	140.428571429	2488.28571429	1001.28571429	3293.42857143	318.428571429	1813.0	k__Bacteria; p__Bacteroidetes; c__Bacteroidia; o__Bacteroidales; f__S24-7; g__; s__
406247	18.0067178859	0.0119397293402	0.0163365820496	1.0	1.0	30.5714285714	182.857142857	38.1428571429	34.8571428571	119.428571429	0.571428571429	25.2857142857	k__Bacteria; p__Firmicutes; c__Clostridia; o__Clostridiales; f__; g__; s__
195047	17.9041890666	0.01240984185	0.0169260817637	1.0	0.428571428571	32.7142857143	258.571428571	214.285714286	170.714285714	17.4285714286	6.85714285714	49.5714285714	k__Bacteria; p__Firmicutes; c__Clostridia; o__Clostridiales; f__Ruminococcaceae; g__Oscillospira; s__
276996	17.8248673089	0.01278565405	0.0173836495128	1.0	179.857142857	527.285714286	317.714285714	379.285714286	433.571428571	359.285714286	72.5714285714	153.571428571	k__Bacteria; p__Firmicutes; c__Clostridia; o__Clostridiales; f__Ruminococcaceae; g__Oscillospira; s__
395040	17.6163208095	0.0138263752683	0.018739521197	1.0	12.0	129.285714286	63.8571428571	379.0	162.142857143	535.0	200.571428571	157.714285714	k__Bacteria; p__Firmicutes; c__Clostridia; o__Clostridiales; f__; g__; s__
1106364	17.6045947199	0.0138872359222	0.0187452313347	1.0	4.0	86.7142857143	3.71428571429	472.857142857	223.857142857	1897.85714286	24.5714285714	1101.85714286	k__Bacteria; p__Firmicutes; c__Clostridia; o__Clostridiales; f__; g__; s__
421893	17.5987679462	0.0139175731488	0.0187452313347	1.0	0.714285714286	258.857142857	0.714285714286	2.28571428571	1003.42857143	1053.14285714	20.5714285714	229.142857143	k__Bacteria; p__Firmicutes; c__Clostridia; o__Clostridiales; f__; g__; s__
180381	17.5855979166	0.0139863767673	0.018779216158	1.0	4.0	74.4285714286	0.0	77.2857142857	80.7142857143	201.857142857	2.71428571429	80.8571428571	k__Bacteria; p__Firmicutes; c__Clostridia; o__Clostridiales; f__Ruminococcaceae; g__Ruminococcus; s__
3998912	17.480123466	0.0145492489513	0.0194743052733	1.0	273.714285714	1061.0	1752.14285714	2864.57142857	2108.42857143	2629.71428571	1.85714285714	491.571428571	k__Bacteria; p__Firmicutes; c__Clostridia; o__Clostridiales; f__; g__; s__
210262	17.4383626489	0.0147780345177	0.0197192968332	1.0	447.714285714	177.285714286	325.857142857	22.1428571429	15.4285714286	56.0	352.285714286	1.71428571429	k__Bacteria; p__Firmicutes; c__Clostridia; o__Clostridiales; f__; g__; s__
275707	17.3882269671	0.0150572404193	0.0200298475948	1.0	1.14285714286	0.0	0.0	152.0	110.714285714	26.0	0.0	255.714285714	k__Bacteria; p__Firmicutes; c__Clostridia; o__Clostridiales; f__Lachnospiraceae; g__; s__
388808	17.3772313607	0.0151191448141	0.0200503120458	1.0	34.4285714286	443.285714286	0.0	50.2857142857	418.571428571	142.571428571	70.7142857143	105.714285714	k__Bacteria; p__Firmicutes; c__Clostridia; o__Clostridiales; f__; g__; s__
264101	17.2588614393	0.0158011243976	0.0208904436055	1.0	479.0	355.714285714	302.714285714	1830.71428571	864.857142857	1340.0	1855.71428571	1042.28571429	k__Bacteria; p__Firmicutes; c__Clostridia; o__Clostridiales; f__Ruminococcaceae; g__Oscillospira; s__
277946	17.2486560677	0.0158612765325	0.0209058415459	1.0	40.2857142857	182.714285714	0.714285714286	532.857142857	184.0	1284.0	274.0	69.0	k__Bacteria; p__Firmicutes; c__Clostridia; o__Clostridiales; f__; g__; s__
342962	17.2269582497	0.015989893614	0.0210111102062	1.0	1217.71428571	1359.14285714	1790.0	4901.0	2042.57142857	2966.71428571	813.857142857	4864.14285714	k__Bacteria; p__Bacteroidetes; c__Bacteroidia; o__Bacteroidales; f__S24-7; g__; s__
265368	16.8366578848	0.0184803537847	0.0242045616978	1.0	129.142857143	1845.0	2834.57142857	6922.14285714	1278.28571429	560.714285714	63.8571428571	1612.42857143	k__Bacteria; p__Firmicutes; c__Clostridia; o__Clostridiales; f__; g__; s__
298562	16.8290340285	0.0185324950354	0.0242045616978	1.0	144.857142857	601.0	124.285714286	168.142857143	653.142857143	216.142857143	64.7142857143	2.57142857143	k__Bacteria; p__Firmicutes; c__Clostridia; o__Clostridiales; f__Lachnospiraceae; g__; s__
572476	16.8169197546	0.0186156351477	0.0242396941048	1.0	20.4285714286	112.142857143	39.2857142857	7.85714285714	235.0	110.857142857	26.0	87.1428571429	k__Bacteria; p__Bacteroidetes; c__Bacteroidia; o__Bacteroidales; f__Bacteroidaceae; g__Bacteroides; s__uniformis
278440	16.7858246475	0.0188306671662	0.0244458359899	1.0	14.2857142857	2769.28571429	1985.57142857	10516.8571429	1714.0	1281.71428571	6.85714285714	8975.28571429	k__Bacteria; p__Firmicutes; c__Clostridia; o__Clostridiales; f__; g__; s__
339834	16.7357679914	0.0191817921746	0.0248268841659	1.0	224.428571429	585.142857143	389.714285714	851.428571429	431.142857143	689.571428571	234.0	565.428571429	k__Bacteria; p__Firmicutes; c__Clostridia; o__Clostridiales; f__Lachnospiraceae; g__Dorea; s__
187443	16.716429337	0.0193191034777	0.0249072508259	1.0	1415.14285714	2.57142857143	10.0	4.14285714286	4.14285714286	21.4285714286	52.1428571429	7.14285714286	k__Bacteria; p__Bacteroidetes; c__Bacteroidia; o__Bacteroidales; f__Bacteroidaceae; g__Bacteroides; s__ovatus
175646	16.7107698636	0.019359464099	0.0249072508259	1.0	47.1428571429	146.285714286	59.1428571429	189.428571429	91.5714285714	350.571428571	17.2857142857	83.0	k__Bacteria; p__Bacteroidetes; c__Bacteroidia; o__Bacteroidales; f__S24-7; g__; s__
287879	16.6157136997	0.0200494487119	0.0257181916513	1.0	1037.57142857	555.714285714	9297.28571429	826.714285714	891.0	1003.14285714	363.285714286	201.857142857	k__Bacteria; p__Firmicutes; c__Clostridia; o__Clostridiales; f__; g__; s__
331772	16.5778732546	0.0203305679279	0.025958682556	1.0	2353.71428571	3900.0	1285.71428571	2792.57142857	4202.0	6819.0	1050.71428571	3457.57142857	k__Bacteria; p__Bacteroidetes; c__Bacteroidia; o__Bacteroidales; f__S24-7; g__; s__
315496	16.5742889525	0.0203573891043	0.025958682556	1.0	8.14285714286	73.2857142857	32.8571428571	20.0	112.714285714	102.571428571	68.0	38.4285714286	k__Bacteria; p__Firmicutes; c__Clostridia; o__Clostridiales; f__Lachnospiraceae; g__; s__
411254	16.5456537834	0.0205728741281	0.0261560730066	1.0	6.71428571429	652.428571429	195.714285714	476.857142857	392.0	882.714285714	147.714285714	450.857142857	k__Bacteria; p__Firmicutes; c__Clostridia; o__Clostridiales; f__Lachnospiraceae; g__; s__
299858	16.4668719567	0.0211769478149	0.0268448956124	1.0	0.142857142857	176.142857143	724.285714286	68.7142857143	583.857142857	335.0	0.0	156.714285714	k__Bacteria; p__Firmicutes; c__Clostridia; o__Clostridiales; f__Lachnospiraceae; g__; s__
196578	16.3636541194	0.0219938792692	0.0277987154399	1.0	98.2857142857	157.571428571	117.428571429	92.2857142857	201.285714286	255.285714286	31.0	143.285714286	k__Bacteria; p__Bacteroidetes; c__Bacteroidia; o__Bacteroidales; f__S24-7; g__; s__
265793	16.2236746728	0.0231495788982	0.0291738845179	1.0	34.4285714286	41.0	190.428571429	201.285714286	18.4285714286	117.571428571	31.0	273.857142857	k__Bacteria; p__Firmicutes; c__Clostridia; o__Clostridiales; f__Ruminococcaceae; g__; s__
171632	16.1889415141	0.0234451218644	0.0294601968617	1.0	127.0	1805.14285714	1896.71428571	4325.14285714	813.857142857	394.428571429	70.4285714286	1347.28571429	k__Bacteria; p__Firmicutes; c__Clostridia; o__Clostridiales; f__Lachnospiraceae; g__; s__
1113282	16.0773982469	0.0244185698455	0.0305941965215	1.0	76.1428571429	553.571428571	442.142857143	286.142857143	302.0	284.857142857	218.285714286	145.571428571	k__Bacteria; p__Tenericutes; c__Mollicutes; o__RF39; f__; g__; s__
4455677	15.9739704891	0.0253552369238	0.0316756727946	1.0	890.857142857	2243.14285714	2045.28571429	1141.14285714	1515.14285714	1306.57142857	1234.14285714	305.714285714	k__Bacteria; p__Firmicutes; c__Clostridia; o__Clostridiales; f__; g__; s__
404292	15.9601825476	0.0254826387103	0.0316965637234	1.0	756.142857143	1469.71428571	341.0	323.285714286	495.142857143	566.428571429	407.285714286	10.8571428571	k__Bacteria; p__Firmicutes; c__Clostridia; o__Clostridiales; f__Lachnospiraceae; g__Blautia; s__
430194	15.9562546692	0.0255190431833	0.0316965637234	1.0	480.428571429	211.571428571	78.5714285714	187.285714286	330.285714286	225.857142857	1120.71428571	136.857142857	k__Bacteria; p__Bacteroidetes; c__Bacteroidia; o__Bacteroidales; f__S24-7; g__; s__
193233	15.9266989888	0.0257945517737	0.0319467006163	1.0	584.0	3270.28571429	1286.28571429	207.428571429	6780.0	3136.14285714	861.714285714	1989.71428571	k__Bacteria; p__Bacteroidetes; c__Bacteroidia; o__Bacteroidales; f__Bacteroidaceae; g__Bacteroides; s__
348027	15.8799734392	0.0262358503214	0.0324001475315	1.0	642.142857143	3416.57142857	1311.85714286	237.714285714	7357.14285714	3495.42857143	939.714285714	2463.57142857	k__Bacteria; p__Bacteroidetes; c__Bacteroidia; o__Bacteroidales; f__Bacteroidaceae; g__Bacteroides; s__uniformis
535375	15.8599874875	0.0264267753762	0.0325426862489	1.0	12367.7142857	18.4285714286	115.571428571	49.4285714286	34.7142857143	246.0	500.428571429	77.7142857143	k__Bacteria; p__Bacteroidetes; c__Bacteroidia; o__Bacteroidales; f__Bacteroidaceae; g__Bacteroides; s__ovatus
266976	15.6787732042	0.0282187575234	0.0346503831698	1.0	178.285714286	54.0	5.57142857143	83.1428571429	32.7142857143	112.714285714	9.42857142857	57.8571428571	k__Bacteria; p__Bacteroidetes; c__Bacteroidia; o__Bacteroidales; f__S24-7; g__; s__
277265	15.5179302734	0.0299046416928	0.0366161948	1.0	0.285714285714	90.4285714286	504.285714286	179.142857143	194.428571429	0.142857142857	0.0	1090.42857143	k__Bacteria; p__Firmicutes; c__Clostridia; o__Clostridiales; f__; g__; s__
297503	15.2410518627	0.0330306637758	0.0403292240435	1.0	3.85714285714	0.285714285714	0.0	0.142857142857	0.0	463.428571429	708.285714286	0.0	k__Bacteria; p__Firmicutes; c__Clostridia; o__Clostridiales; f__; g__; s__
837859	15.200832596	0.0335094858597	0.040798272332	1.0	0.571428571429	29.5714285714	0.0	17.4285714286	8.71428571429	39.0	297.428571429	10.7142857143	k__Bacteria; p__Firmicutes; c__Clostridia; o__Clostridiales; f__Ruminococcaceae; g__; s__
197891	15.1080719438	0.0346387654899	0.0420543885244	1.0	51.0	39.5714285714	21.0	65.0	98.0	143.0	57.4285714286	108.571428571	k__Bacteria; p__Bacteroidetes; c__Bacteroidia; o__Bacteroidales; f__S24-7; g__; s__
1517779	15.0990659773	0.0347502847584	0.0420712717159	1.0	606.857142857	440.428571429	890.142857143	2157.85714286	1550.71428571	1232.0	530.428571429	1154.28571429	k__Bacteria; p__Bacteroidetes; c__Bacteroidia; o__Bacteroidales; f__Rikenellaceae; g__; s__
260454	15.0342010307	0.0355634881751	0.0429351916064	1.0	34.7142857143	138.857142857	42.4285714286	89.2857142857	82.4285714286	106.857142857	34.7142857143	60.4285714286	k__Bacteria; p__Firmicutes; c__Clostridia; o__Clostridiales; f__; g__; s__
277588	14.9798352644	0.0362587575597	0.0436523030956	1.0	153.714285714	244.142857143	184.714285714	399.857142857	330.0	418.857142857	1320.28571429	303.428571429	k__Bacteria; p__Firmicutes; c__Clostridia; o__Clostridiales; f__Ruminococcaceae; g__Oscillospira; s__
277813	14.8432905674	0.0380614858864	0.045694987234	1.0	41.7142857143	16.1428571429	2.0	4142.42857143	191.0	360.142857143	4742.85714286	630.714285714	k__Bacteria; p__Firmicutes; c__Clostridia; o__Clostridiales; f__; g__; s__
4393892	14.6309184595	0.0410325004447	0.0491250213657	1.0	5.0	18.7142857143	1.85714285714	10.2857142857	15.2857142857	18.4285714286	408.857142857	7.57142857143	k__Bacteria; p__Firmicutes; c__Clostridia; o__Clostridiales; f__; g__; s__
4329450	14.2545454545	0.0468348569211	0.0559164081246	1.0	0.0	0.0	0.0	0.0	0.0	0.0	0.0	498.0	k__Bacteria; p__Firmicutes; c__Clostridia; o__Clostridiales; f__Lachnospiraceae; g__; s__
313521	14.0554540212	0.0502037944705	0.0597730260132	1.0	1068.57142857	284.285714286	3.42857142857	34.7142857143	458.714285714	107.571428571	6832.57142857	16.8571428571	k__Bacteria; p__Firmicutes; c__Clostridia; o__Clostridiales; f__; g__; s__
593369	14.0377448638	0.0505140824156	0.0599767755403	1.0	1458.71428571	0.0	0.285714285714	0.142857142857	0.0	0.428571428571	269.428571429	0.0	k__Bacteria; p__Firmicutes; c__Clostridia; o__Clostridiales; f__Lachnospiraceae; g__Dorea; s__
4466275	13.9704920114	0.0517086774031	0.0612264834086	1.0	194.142857143	365.0	399.428571429	313.714285714	350.571428571	454.571428571	121.428571429	135.142857143	k__Bacteria; p__Firmicutes; c__Clostridia; o__Clostridiales; f__Ruminococcaceae; g__; s__
4309927	13.9291052744	0.0524567475873	0.0619420772881	1.0	23.7142857143	1.57142857143	4.14285714286	1.42857142857	27.8571428571	14.2857142857	375.571428571	0.428571428571	k__Bacteria; p__Firmicutes; c__Clostridia; o__Clostridiales; f__; g__; s__
287608	13.9033386438	0.0529275207327	0.0623272170376	1.0	83.0	48.5714285714	29.4285714286	15.7142857143	41.4285714286	45.1428571429	169.857142857	2.57142857143	k__Bacteria; p__Firmicutes; c__Clostridia; o__Clostridiales; f__Ruminococcaceae; g__Ruminococcus; s__
370809	13.8294308665	0.0542995983846	0.0637687381574	1.0	355.571428571	2659.14285714	101.142857143	1454.71428571	516.142857143	1910.57142857	389.428571429	721.142857143	k__Bacteria; p__Firmicutes; c__Clostridia; o__Clostridiales; f__Lachnospiraceae; g__; s__
526490	13.7637653769	0.0555461197216	0.0650553739131	1.0	192.285714286	111.571428571	1006.14285714	224.571428571	265.142857143	79.1428571429	979.714285714	47.5714285714	k__Bacteria; p__Firmicutes; c__Clostridia; o__Clostridiales; f__; g__; s__
620319	13.749798583	0.0558146298847	0.0651926977786	1.0	50.5714285714	292.285714286	171.857142857	304.571428571	172.0	148.0	117.0	351.857142857	k__Bacteria; p__Firmicutes; c__Clostridia; o__Clostridiales; f__; g__; s__
567595	13.7390473584	0.0560221354158	0.0652582172006	1.0	51.2857142857	55.4285714286	498.714285714	70.8571428571	33.5714285714	73.1428571429	225.857142857	59.4285714286	k__Bacteria; p__Firmicutes; c__Clostridia; o__Clostridiales; f__; g__; s__
346648	13.5954137278	0.0588633718699	0.0683830546521	1.0	0.0	16.7142857143	0.285714285714	52.0	363.0	70.8571428571	0.142857142857	0.857142857143	k__Bacteria; p__Firmicutes; c__Clostridia; o__Clostridiales; f__Lachnospiraceae; g__; s__
348559	13.54204947	0.0599523250765	0.0694608927634	1.0	140.714285714	987.0	0.142857142857	5291.71428571	1899.57142857	30.5714285714	5.42857142857	1231.57142857	k__Bacteria; p__Firmicutes; c__Clostridia; o__Clostridiales; f__; g__; s__
208409	13.5013502889	0.0607952433195	0.0702486591708	1.0	73.8571428571	79.1428571429	35.8571428571	119.285714286	121.0	252.571428571	116.714285714	185.714285714	k__Bacteria; p__Bacteroidetes; c__Bacteroidia; o__Bacteroidales; f__S24-7; g__; s__
186888	13.3930049494	0.0630924887394	0.0727081888948	1.0	699.857142857	0.0	65.0	0.0	0.142857142857	2.28571428571	2.14285714286	0.142857142857	k__Bacteria; p__Firmicutes; c__Clostridia; o__Clostridiales; f__Lachnospiraceae; g__; s__
525341	13.3137308534	0.0648234592737	0.0745037625253	1.0	58.8571428571	17.7142857143	109.0	48.7142857143	23.8571428571	59.7142857143	144.571428571	46.2857142857	k__Bacteria; p__Cyanobacteria; c__4C0d-2; o__YS2; f__; g__; s__
318332	13.3022953427	0.06507671501	0.0745959153439	1.0	51.7142857143	12.2857142857	0.428571428571	1.0	17.4285714286	5.0	1345.14285714	0.428571428571	k__Bacteria; p__Firmicutes; c__Clostridia; o__Clostridiales; f__Clostridiaceae; g__Clostridium; s__
452592	13.0621330553	0.0706089241327	0.0807226692339	1.0	13.4285714286	1204.57142857	3.28571428571	156.285714286	49.8571428571	531.714285714	46381.1428571	81.8571428571	k__Bacteria; p__Firmicutes; c__Clostridia; o__Clostridiales; f__Lachnospiraceae; g__Coprococcus; s__eutactus
268175	12.993398149	0.0722694073545	0.0824024194968	1.0	4.85714285714	110.571428571	77.7142857143	177.428571429	35.5714285714	21.7142857143	3.42857142857	84.8571428571	k__Bacteria; p__Firmicutes; c__Clostridia; o__Clostridiales; f__Lachnospiraceae; g__; s__
1110312	12.6171352402	0.0820047735299	0.093256088104	1.0	1373.0	777.714285714	1984.57142857	1006.14285714	627.142857143	613.142857143	848.285714286	162.428571429	k__Bacteria; p__Firmicutes; c__Clostridia; o__Clostridiales; f__; g__; s__
361170	12.2154416904	0.0936928588583	0.106267426758	1.0	92.8571428571	27.0	106.285714286	72.5714285714	65.2857142857	25.7142857143	13.4285714286	90.0	k__Bacteria; p__Proteobacteria; c__Deltaproteobacteria; o__Desulfovibrionales; f__Desulfovibrionaceae; g__Bilophila; s__
462585	12.0785545839	0.098004972829	0.11086651782	1.0	2611.0	13991.5714286	4281.85714286	9266.14285714	10586.1428571	11364.1428571	3962.42857143	5089.28571429	k__Bacteria; p__Firmicutes; c__Clostridia; o__Clostridiales; f__Lachnospiraceae; g__; s__
274380	12.0234157339	0.0997914541254	0.112591928607	1.0	6.14285714286	2778.14285714	13111.7142857	4914.42857143	5265.42857143	4.42857142857	4.85714285714	30049.7142857	k__Bacteria; p__Firmicutes; c__Clostridia; o__Clostridiales; f__; g__; s__
300102	11.9608838284	0.101852585271	0.114617400135	1.0	6.71428571429	59.2857142857	1041.57142857	116.428571429	62.4285714286	94.7142857143	569.142857143	57.2857142857	k__Bacteria; p__Firmicutes; c__Clostridia; o__Clostridiales; f__; g__; s__
576400	11.8819395574	0.104508808085	0.117300250742	1.0	43.4285714286	81.7142857143	114.714285714	39.4285714286	37.8571428571	77.8571428571	39.7142857143	21.1428571429	k__Bacteria; p__Firmicutes; c__Clostridia; o__Clostridiales; f__; g__; s__
4480176	11.4837437077	0.118866083063	0.133068264416	1.0	2463.57142857	985.857142857	159.285714286	430.0	604.0	385.857142857	8429.57142857	648.857142857	k__Bacteria; p__Firmicutes; c__Clostridia; o__Clostridiales; f__; g__; s__
198725	11.3886778116	0.122540742871	0.13682658077	1.0	1.42857142857	3405.57142857	1.42857142857	1763.57142857	6222.42857143	6.71428571429	1.42857142857	554.571428571	k__Bacteria; p__Firmicutes; c__Clostridia; o__Clostridiales; f__; g__; s__
423830	11.2618858545	0.127596618358	0.142103727421	1.0	192.857142857	1999.0	0.285714285714	552.428571429	36.5714285714	218.142857143	27.1428571429	3365.28571429	k__Bacteria; p__Firmicutes; c__Clostridia; o__Clostridiales; f__; g__; s__
320603	11.2148251479	0.129519083923	0.143873003017	1.0	0.0	660.571428571	26.8571428571	21.4285714286	0.142857142857	314.0	0.428571428571	4.42857142857	k__Bacteria; p__Firmicutes; c__Clostridia; o__Clostridiales; f__; g__; s__
461487	11.1386349087	0.132685112827	0.147011011899	1.0	160.714285714	129.571428571	305.571428571	240.428571429	154.285714286	133.571428571	142.285714286	40.8571428571	k__Bacteria; p__Firmicutes; c__Clostridia; o__Clostridiales; f__; g__; s__
270513	11.1041112097	0.134141771749	0.148243855446	1.0	0.0	0.0	0.0	6.28571428571	0.714285714286	85.5714285714	0.0	329.142857143	k__Bacteria; p__Firmicutes; c__Clostridia; o__Clostridiales; f__Lachnospiraceae; g__; s__
428953	11.0128893663	0.138057780279	0.152181338363	1.0	33122.1428571	1958.57142857	6235.57142857	2669.14285714	1748.28571429	1465.14285714	5044.14285714	453.142857143	k__Bacteria; p__Firmicutes; c__Erysipelotrichi; o__Erysipelotrichales; f__Erysipelotrichaceae; g__Allobaculum; s__
351357	10.8971967637	0.143166535458	0.157410144853	1.0	118.714285714	99.8571428571	100.857142857	88.5714285714	129.285714286	204.714285714	266.285714286	110.714285714	k__Bacteria; p__Firmicutes; c__Clostridia; o__Clostridiales; f__Clostridiaceae; g__; s__
275627	10.7787325456	0.148566043817	0.162931208359	1.0	12056.0	5649.85714286	2881.57142857	2497.71428571	4519.28571429	2936.28571429	3494.0	719.0	k__Bacteria; p__Firmicutes; c__Erysipelotrichi; o__Erysipelotrichales; f__Erysipelotrichaceae; g__Allobaculum; s__
350127	10.7409160847	0.150326186083	0.164390837202	1.0	31.7142857143	164.571428571	15.7142857143	110.571428571	123.285714286	140.0	1206.42857143	7.85714285714	k__Bacteria; p__Firmicutes; c__Clostridia; o__Clostridiales; f__; g__; s__
199070	10.7264464707	0.151004387052	0.164390837202	1.0	167.0	95.1428571429	98.4285714286	166.571428571	134.428571429	203.571428571	435.714285714	113.428571429	k__Bacteria; p__Firmicutes; c__Clostridia; o__Clostridiales; f__; g__; s__
276046	10.7256619453	0.151041233253	0.164390837202	1.0	6353.28571429	3451.42857143	1906.0	1582.85714286	3065.0	1799.71428571	1973.71428571	478.714285714	k__Bacteria; p__Firmicutes; c__Erysipelotrichi; o__Erysipelotrichales; f__Erysipelotrichaceae; g__Allobaculum; s__
1107473	10.5771510882	0.158156483299	0.171701371037	1.0	17.0	59.1428571429	50.4285714286	53.2857142857	55.8571428571	90.1428571429	5.42857142857	103.285714286	k__Bacteria; p__Firmicutes; c__Clostridia; o__Clostridiales; f__Ruminococcaceae; g__; s__
372146	10.4632980256	0.163803241087	0.177384916856	1.0	66.0	125.857142857	45.5714285714	341.714285714	208.142857143	167.142857143	123.428571429	118.714285714	k__Bacteria; p__Firmicutes; c__Clostridia; o__Clostridiales; f__Ruminococcaceae; g__Oscillospira; s__
276434	10.3306633682	0.170596565105	0.184278495139	1.0	24.5714285714	1076.28571429	55.2857142857	273.285714286	320.714285714	1117.71428571	0.0	197.714285714	k__Bacteria; p__Firmicutes; c__Clostridia; o__Clostridiales; f__; g__; s__
835456	10.1967787834	0.177693754616	0.191160299635	1.0	438.714285714	166.285714286	81.7142857143	248.714285714	103.857142857	412.428571429	72.2857142857	73.7142857143	k__Bacteria; p__Firmicutes; c__Clostridia; o__Clostridiales; f__; g__; s__
230759	10.1937992989	0.177854478315	0.191160299635	1.0	0.142857142857	760.571428571	0.285714285714	0.0	0.285714285714	4.14285714286	0.0	0.285714285714	k__Bacteria; p__Firmicutes; c__Erysipelotrichi; o__Erysipelotrichales; f__Erysipelotrichaceae; g__Allobaculum; s__
194286	10.0345271106	0.186625276812	0.200088294293	1.0	57.0	1417.28571429	10643.4285714	1178.71428571	1285.14285714	197.714285714	1788.71428571	2406.14285714	k__Bacteria; p__Bacteroidetes; c__Bacteroidia; o__Bacteroidales; f__Porphyromonadaceae; g__Parabacteroides; s__gordonii
269386	9.89433932729	0.194640662217	0.208164082917	1.0	42.8571428571	13.8571428571	77.5714285714	38.5714285714	23.0	50.2857142857	103.714285714	52.0	k__Bacteria; p__Cyanobacteria; c__4C0d-2; o__YS2; f__; g__; s__
192749	9.70575598229	0.205870180915	0.21962883162	1.0	1002.57142857	3875.14285714	1032.57142857	2211.85714286	2049.0	6399.28571429	8881.14285714	1610.28571429	k__Bacteria; p__Firmicutes; c__Clostridia; o__Clostridiales; f__Ruminococcaceae; g__; s__
259922	9.59048038691	0.212992279278	0.226579705047	1.0	55.7142857143	157.0	82.5714285714	17.4285714286	76.0	24.5714285714	4.0	63.8571428571	k__Bacteria; p__Firmicutes; c__Clostridia; o__Clostridiales; f__Ruminococcaceae; g__Ruminococcus; s__
461795	9.58338664436	0.21343703074	0.226579705047	1.0	206.857142857	169.857142857	10.7142857143	549.857142857	152.142857143	509.142857143	69.1428571429	244.857142857	k__Bacteria; p__Firmicutes; c__Clostridia; o__Clostridiales; f__Ruminococcaceae; g__Oscillospira; s__
345347	9.43815911754	0.222709173247	0.235545932392	1.0	90.4285714286	365.857142857	0.285714285714	689.571428571	400.714285714	8.0	1.42857142857	283.285714286	k__Bacteria; p__Firmicutes; c__Clostridia; o__Clostridiales; f__; g__; s__
277066	9.4340497837	0.22297619586	0.235545932392	1.0	2222.57142857	923.571428571	577.0	436.714285714	700.714285714	457.142857143	953.142857143	139.142857143	k__Bacteria; p__Firmicutes; c__Erysipelotrichi; o__Erysipelotrichales; f__Erysipelotrichaceae; g__Allobaculum; s__
265106	9.32001172562	0.230489686359	0.242887664599	1.0	15.0	21.8571428571	17.0	197.428571429	24.1428571429	39.7142857143	62.8571428571	22.0	k__Bacteria; p__Actinobacteria; c__Coriobacteriia; o__Coriobacteriales; f__Coriobacteriaceae; g__Adlercreutzia; s__
259382	9.19883459569	0.238694097489	0.250919892726	1.0	319.142857143	1218.28571429	178.714285714	3219.57142857	2314.28571429	267.142857143	2.71428571429	989.857142857	k__Bacteria; p__Firmicutes; c__Clostridia; o__Clostridiales; f__Lachnospiraceae; g__; s__
196491	9.02421951561	0.250921859718	0.263132169194	1.0	0.142857142857	0.571428571429	18.4285714286	10.1428571429	1712.85714286	18.1428571429	0.0	3.14285714286	k__Bacteria; p__Firmicutes; c__Clostridia; o__Clostridiales; f__; g__; s__
333471	8.92236322396	0.25827823712	0.270189126695	1.0	216.714285714	352.857142857	349.857142857	242.285714286	252.428571429	157.142857143	905.285714286	40.7142857143	k__Bacteria; p__Firmicutes; c__Clostridia; o__Clostridiales; f__; g__; s__
263102	8.76637848693	0.269867191893	0.281628958125	1.0	0.0	0.142857142857	0.142857142857	0.0	0.0	0.0	0.0	1879.14285714	k__Bacteria; p__Firmicutes; c__Clostridia; o__Clostridiales; f__; g__; s__
640999	8.69804917352	0.275067890861	0.286362949181	1.0	266.571428571	177.857142857	1587.14285714	119.142857143	199.0	217.428571429	543.428571429	75.7142857143	k__Bacteria; p__Firmicutes; c__Clostridia; o__Clostridiales; f__; g__; s__
212532	8.47781819958	0.292349387353	0.303620689034	1.0	52.0	122.0	184.428571429	133.571428571	188.142857143	125.0	40.5714285714	115.714285714	k__Bacteria; p__Firmicutes; c__Clostridia; o__Clostridiales; f__Ruminococcaceae; g__; s__
548233	8.41353383459	0.297544027343	0.308272778329	1.0	6209.14285714	6050.71428571	6084.42857143	4776.57142857	7557.0	13047.0	13430.1428571	6594.85714286	k__Bacteria; p__Firmicutes; c__Clostridia; o__Halanaerobiales; f__Halanaerobiaceae; g__; s__
1105552	8.16700124977	0.318098629296	0.328778199584	1.0	90.4285714286	366.142857143	11.8571428571	634.0	1120.0	546.0	1062.14285714	908.0	k__Bacteria; p__Firmicutes; c__Clostridia; o__Clostridiales; f__Lachnospiraceae; g__Dorea; s__
4370257	8.01624472366	0.33116363865	0.341385843625	1.0	96.0	128.857142857	83.8571428571	409.857142857	538.714285714	293.142857143	484.142857143	157.285714286	k__Bacteria; p__Firmicutes; c__Clostridia; o__Clostridiales; f__Ruminococcaceae; g__; s__
266255	8.00809196615	0.331880901343	0.341385843625	1.0	66.2857142857	101.142857143	49.2857142857	158.0	169.857142857	149.571428571	163.428571429	134.571428571	k__Bacteria; p__Firmicutes; c__Clostridia; o__Clostridiales; f__Ruminococcaceae; g__Oscillospira; s__
392918	7.90977623491	0.340617002457	0.34953792395	1.0	3530.14285714	5431.28571429	1738.42857143	4138.28571429	5939.85714286	2673.42857143	3106.14285714	1041.57142857	k__Bacteria; p__Firmicutes; c__Clostridia; o__Clostridiales; f__Ruminococcaceae; g__; s__
183089	7.79922117999	0.350631039863	0.358959568125	1.0	156.714285714	169.142857143	31.0	187.428571429	130.285714286	571.142857143	506.142857143	118.142857143	k__Bacteria; p__Firmicutes; c__Clostridia; o__Clostridiales; f__Clostridiaceae; g__; s__
274422	7.18871300488	0.409499345654	0.418232744021	1.0	45.2857142857	39.8571428571	53.1428571429	32.8571428571	53.2857142857	79.2857142857	88.2857142857	46.5714285714	k__Bacteria; p__Firmicutes; c__Clostridia; o__Clostridiales; f__Peptostreptococcaceae; g__; s__
344607	7.10784184427	0.41773852852	0.425639020785	1.0	0.142857142857	0.142857142857	2.0	0.857142857143	364.571428571	214.857142857	0.0	0.0	k__Bacteria; p__Firmicutes; c__Clostridia; o__Clostridiales; f__; g__; s__
351095	7.06659746067	0.421978884315	0.428945516839	1.0	0.0	0.142857142857	417.0	0.142857142857	0.0	0.0	0.142857142857	0.0	k__Bacteria; p__Firmicutes; c__Clostridia; o__Clostridiales; f__Ruminococcaceae; g__; s__
277090	7.04601091461	0.424105007009	0.430092371814	1.0	0.0	0.0	327.285714286	12.7142857143	1.42857142857	72.5714285714	0.0	0.285714285714	k__Bacteria; p__Firmicutes; c__Clostridia; o__Clostridiales; f__; g__; s__
311172	6.9659161411	0.432437279815	0.437512834743	1.0	47.0	138.857142857	36.8571428571	383.285714286	91.5714285714	69.5714285714	102.285714286	41.8571428571	k__Bacteria; p__Firmicutes; c__Clostridia; o__Clostridiales; f__Clostridiaceae; g__; s__
353954	5.22245402617	0.632836492091	0.63876470279	1.0	0.142857142857	260.857142857	1.71428571429	0.571428571429	1009.85714286	979.428571429	22.0	191.428571429	k__Bacteria; p__Firmicutes; c__Clostridia; o__Clostridiales; f__; g__; s__
833795	4.77686414648	0.687171970602	0.691988596564	1.0	0.0	77.8571428571	0.285714285714	1093.71428571	0.0	0.285714285714	0.285714285714	0.285714285714	k__Bacteria; p__Firmicutes; c__Clostridia; o__Clostridiales; f__; g__; s__
349864	4.43903918156	0.728045007564	0.731439156783	1.0	0.0	4.0	3.71428571429	3.0	893.714285714	0.0	0.142857142857	6.57142857143	k__Bacteria; p__Firmicutes; c__Clostridia; o__Clostridiales; f__Lachnospiraceae; g__; s__
264734	3.43214566477	0.842359418577	0.844318393969	1.0	454.142857143	361.428571429	138.714285714	303.428571429	238.714285714	315.428571429	493.142857143	200.285714286	k__Bacteria; p__Bacteroidetes; c__Bacteroidia; o__Bacteroidales; f__S24-7; g__; s__
187404	3.17826976908	0.868035587992	0.868035587992	1.0	58.8571428571	135.428571429	62.4285714286	73.4285714286	112.571428571	66.5714285714	66.5714285714	75.2857142857	k__Bacteria; p__Firmicutes; c__Clostridia; o__Clostridiales; f__Ruminococcaceae; g__; s__

## Sheet: QIIME statistics
Group1	Group2	Group1 mean	Group1 std	Group2 mean	Group2 std	t stat	p-value
7. BG	4. BSG	22.0434	2.50177	25.5581	0.580794	-3.35214	0.056
4. BSG	3. SM	25.5581	0.580794	27.3025	0.43397	-5.89345	0.056
4. BSG	1. TM	25.5581	0.580794	26.5129	0.712548	-2.54424	0.84
7. BG	1. TM	22.0434	2.50177	26.5129	0.712548	-4.20878	0.028
4. BSG	6. AX	25.5581	0.580794	23.7724	1.02966	3.70005	0.196
7. BG	8. CTRL	22.0434	2.50177	23.7068	0.819984	-1.54765	1
1. TM	3. SM	26.5129	0.712548	27.3025	0.43397	-2.31814	1
6. AX	1. TM	23.7724	1.02966	26.5129	0.712548	-5.36103	0.14
7. BG	2. CM	22.0434	2.50177	26.3546	1.20252	-3.80445	0.112
7. BG	6. AX	22.0434	2.50177	23.7724	1.02966	-1.56548	1
4. BSG	2. CM	25.5581	0.580794	26.3546	1.20252	-1.46094	1
2. CM	1. TM	26.3546	1.20252	26.5129	0.712548	-0.277482	1
8. CTRL	3. SM	23.7068	0.819984	27.3025	0.43397	-9.49362	0.028
7. BG	3. SM	22.0434	2.50177	27.3025	0.43397	-5.07346	0.056
5. Mix	4. BSG	26.2939	0.491919	25.5581	0.580794	2.36816	1
8. CTRL	2. CM	23.7068	0.819984	26.3546	1.20252	-4.45609	0.112
5. Mix	1. TM	26.2939	0.491919	26.5129	0.712548	-0.619474	1
8. CTRL	6. AX	23.7068	0.819984	23.7724	1.02966	-0.122071	1
5. Mix	8. CTRL	26.2939	0.491919	23.7068	0.819984	6.62737	0.028
2. CM	3. SM	26.3546	1.20252	27.3025	0.43397	-1.8162	1
2. CM	6. AX	26.3546	1.20252	23.7724	1.02966	3.99533	0.196
5. Mix	2. CM	26.2939	0.491919	26.3546	1.20252	-0.114311	1
5. Mix	6. AX	26.2939	0.491919	23.7724	1.02966	5.41263	0.028
8. CTRL	4. BSG	23.7068	0.819984	25.5581	0.580794	-4.51295	0.056
8. CTRL	1. TM	23.7068	0.819984	26.5129	0.712548	-6.3274	0.028
6. AX	3. SM	23.7724	1.02966	27.3025	0.43397	-7.7386	0.028
5. Mix	3. SM	26.2939	0.491919	27.3025	0.43397	-3.76595	0.224
5. Mix	7. BG	26.2939	0.491919	22.0434	2.50177	4.08357	0.056
